# Supplementary material for: Marcks overexpression in retinal ganglion cells promotes optic nerve regeneration
Source: Cell Death Dis. 2024 Dec 18;15(12):906. doi: 10.1038/s41419-024-07281-6 (PMC11655864; doi:10.1038/s41419-024-07281-6)
Supplement: Supplementary file 2 — Supplemental table 1 [file 41419_2024_7281_MOESM2_ESM.xlsx]

## Sheet: up_down
Upregulated genes （RNA-seq）						Downregulated genes (RNA-seq)
symbol	log2FoldChange	p.value	p.adjust	entrez id		symbol	log2FoldChange	p.value	p.adjust	entrez id
Col12a1	1.00331	1.04e-26	2.23e-24	ENSMUSG00000025927.13		Gbp2	-2.23227	3.29e-192	5.61e-188	ENSMUSG00000028270.12
Npy	1.00405	2.8e-18	2.99e-16	ENSMUSG00000039323.18		Lyz2	-1.14102	2.04e-131	1.74e-127	ENSMUSG00000069516.8
Lrtm2	1.00418	7.15e-17	6.63e-15	ENSMUSG00000035566.7		Igtp	-2.23802	9.58e-123	5.44e-119	ENSMUSG00000078853.8
A930017M01Rik	1.00555	8.86e-15	6.87e-13	ENSMUSG00000027965.15		Ifi47	-2.27588	6.49e-118	2.77e-114	ENSMUSG00000078920.3
Trpc6	1.00685	4.43e-14	3.3e-12	ENSMUSG00000055003.14		Stat1	-1.62847	8.93e-105	3.04e-101	ENSMUSG00000026104.14
Stc1	1.01043	2.63e-13	1.74e-11	ENSMUSG00000041608.8		Tgtp2	-2.61978	2.71e-92	7.7e-89	ENSMUSG00000078921.3
Tfap2b	1.01573	1.46e-12	8.72e-11	ENSMUSG00000040452.9		Igkv14-111	-2.25617	3.35e-89	8.16e-86	ENSMUSG00000095771.2
Col11a1	1.01593	8.34e-12	4.39e-10	ENSMUSG00000076666.2		H2-Eb1	-1.06289	3.81e-84	8.12e-81	ENSMUSG00000060586.11
Caln1	1.01854	1.18e-10	5.34e-09	ENSMUSG00000019828.13		H2-Ab1	-1.25402	1.21e-79	2.29e-76	ENSMUSG00000073421.6
Zfp870	1.03172	1.31e-10	5.87e-09	ENSMUSG00000025089.15		Tgtp1	-3.28909	3.03e-71	5.16e-68	ENSMUSG00000078922.9
Cdc14b	1.03314	1.64e-09	6.4e-08	ENSMUSG00000040998.18		Iigp1	-2.5439	6.56e-67	1.02e-63	ENSMUSG00000054072.12
Zfp488	1.04486	3.06e-09	1.13e-07	ENSMUSG00000018604.18		Cd74	-1.42317	1.12e-63	1.6e-60	ENSMUSG00000024610.15
Lratd1	1.04673	4.96e-09	1.77e-07	ENSMUSG00000109461.1		Tapbp	-1.21504	3.57e-63	4.35e-60	ENSMUSG00000024308.15
Npnt	1.0498	5.22e-09	1.85e-07	ENSMUSG00000044288.6		Ctsc	-1.22644	6e-63	6.81e-60	ENSMUSG00000030560.17
Il34	1.05508	5.83e-09	2.06e-07	ENSMUSG00000058331.15		Cd8a	-3.05721	1.12e-62	1.19e-59	ENSMUSG00000053977.13
Pak7	1.06139	7.81e-09	2.71e-07	ENSMUSG00000076538.1		Il2rb	-1.96344	2.02e-61	2.02e-58	ENSMUSG00000068227.9
Gm21093	1.06691	7.95e-09	2.76e-07	ENSMUSG00000021721.5		Cxcl9	-2.96912	7.35e-60	6.96e-57	ENSMUSG00000029417.9
Gabra2	1.06717	9.74e-09	3.33e-07	ENSMUSG00000102494.1		Arpc1b	-1.32831	7.32e-57	6.57e-54	ENSMUSG00000029622.16
Far2	1.07465	1.12e-08	3.77e-07	ENSMUSG00000025400.11		Cd53	-1.29444	1.37e-56	1.16e-53	ENSMUSG00000040747.9
Igkv19-93	1.08007	1.76e-08	5.71e-07	ENSMUSG00000000792.2		Cfb	-2.22789	1.54e-53	1.2e-50	ENSMUSG00000090231.10
Lrrn4cl	1.08218	8.67e-08	2.51e-06	ENSMUSG00000098814.2		Irgm1	-2.01813	3.7e-53	2.74e-50	ENSMUSG00000046879.7
Oscp1	1.08239	1.06e-07	3.01e-06	ENSMUSG00000019230.14		Ighv1-52	-2.20302	9.68e-53	6.87e-50	ENSMUSG00000095204.6
Cacna1c	1.08402	1.21e-07	3.41e-06	ENSMUSG00000031613.9		Gimap4	-1.39094	9.41e-52	6.42e-49	ENSMUSG00000054435.16
Pcdh17	1.08819	3.25e-07	8.31e-06	ENSMUSG00000054134.14		Gbp3	-1.96656	1.98e-49	1.25e-46	ENSMUSG00000028268.14
Tnr	1.09516	4.32e-07	1.08e-05	ENSMUSG00000095195.7		Ly6c2	-1.40983	9.58e-48	5.83e-45	ENSMUSG00000022584.14
Lhx9	1.09713	7.94e-07	1.86e-05	ENSMUSG00000094335.2		Gzma	-2.64936	1.3e-47	7.62e-45	ENSMUSG00000023132.8
Sema3a	1.11204	8.41e-07	1.95e-05	ENSMUSG00000060530.2		Gbp6	-1.94367	1.62e-47	9.22e-45	ENSMUSG00000104713.4
Cacna2d1	1.11206	9.06e-07	2.09e-05	ENSMUSG00000021047.7		Ms4a4b	-1.4754	3.86e-46	2.13e-43	ENSMUSG00000056290.16
Tafa1	1.11383	1.54e-06	3.38e-05	ENSMUSG00000021852.14		H2-DMb1	-1.35267	3.07e-45	1.64e-42	ENSMUSG00000079547.4
Rgs17	1.11921	1.75e-06	3.79e-05	ENSMUSG00000102277.1		H2-Aa	-1.19636	2.34e-43	1.17e-40	ENSMUSG00000036594.15
A930017K11Rik	1.12374	2.88e-06	5.89e-05	ENSMUSG00000039313.14		Plac8	-1.79159	2.31e-43	1.17e-40	ENSMUSG00000029322.12
Tbx3	1.12769	3e-06	6.12e-05	ENSMUSG00000076545.2		Trac	-1.24648	7.25e-43	3.53e-40	ENSMUSG00000076928.5
Hpgd	1.14517	3.52e-06	7.02e-05	ENSMUSG00000076540.3		Cxcl10	-2.41361	4.86e-42	2.24e-39	ENSMUSG00000034855.13
Gpr165	1.14891	4.31e-06	8.42e-05	ENSMUSG00000031344.11		Shisa5	-1.02249	2.76e-41	1.21e-38	ENSMUSG00000025647.16
Nova1	1.15079	5.26e-06	0.000100676	ENSMUSG00000085139.1		Laptm5	-1.11792	5.7e-41	2.43e-38	ENSMUSG00000028581.17
Srrm4os	1.15968	5.52e-06	0.00010463	ENSMUSG00000014813.9		Irf1	-1.66611	8e-41	3.33e-38	ENSMUSG00000018899.16
5530401A14Rik	1.16107	5.59e-06	0.000105523	ENSMUSG00000079402.9		Ptprc	-1.19304	8.79e-41	3.57e-38	ENSMUSG00000026395.16
Gfra1	1.1798	7.01e-06	0.000130171	ENSMUSG00000040364.8		Trbc2	-1.21471	6.1e-40	2.42e-37	ENSMUSG00000076498.2
Igkv1-117	1.18381	7.15e-06	0.000132152	ENSMUSG00000097825.5		Srgn	-1.49773	2.1e-39	8.15e-37	ENSMUSG00000020077.14
Palmd	1.18666	1.55e-05	0.000261132	ENSMUSG00000093906.5		Gbp7	-1.89875	1.27e-38	4.83e-36	ENSMUSG00000040253.15
Ighv1-64	1.19234	1.75e-05	0.000290565	ENSMUSG00000058620.5		AW112010	-1.44331	1.01e-36	3.75e-34	ENSMUSG00000075010.5
Crispld2	1.19329	1.77e-05	0.000294066	ENSMUSG00000076549.2		H2-T23	-1.18646	4.74e-36	1.68e-33	ENSMUSG00000067212.8
A730046J19Rik	1.19475	1.99e-05	0.000324946	ENSMUSG00000000560.9		Gvin1	-1.67993	1.54e-35	5.34e-33	ENSMUSG00000045868.12
Zfp503	1.19584	2.27e-05	0.000367002	ENSMUSG00000044254.6		Lcp1	-1.30943	3.72e-35	1.27e-32	ENSMUSG00000021998.16
Cdh6	1.20419	2.52e-05	0.000401144	ENSMUSG00000002384.2		Coro1a	-1.03895	4.84e-35	1.62e-32	ENSMUSG00000030707.15
Fam163a	1.20906	2.73e-05	0.000429677	ENSMUSG00000114624.1		Sell	-2.73404	2.04e-34	6.68e-32	ENSMUSG00000026581.14
Gm29609	1.21304	3e-05	0.000468096	ENSMUSG00000037393.2		Lck	-1.17972	4.79e-34	1.54e-31	ENSMUSG00000000409.14
C1s1	1.21835	3.28e-05	0.00050781	ENSMUSG00000052942.13		Tgfbi	-1.71229	1.05e-32	3.25e-30	ENSMUSG00000035493.10
Grm1	1.22315	3.38e-05	0.000522045	ENSMUSG00000086219.7		Nkg7	-1.65906	1.38e-32	4.21e-30	ENSMUSG00000004612.9
Mdga1	1.23596	3.5e-05	0.000537218	ENSMUSG00000040118.15		Lgals3	-1.44934	3.66e-32	1.08e-29	ENSMUSG00000050335.17
Grin2a	1.23896	3.98e-05	0.000601184	ENSMUSG00000025727.8		Zbp1	-2.04332	4.26e-32	1.23e-29	ENSMUSG00000027514.14
Gm17081	1.25676	4.23e-05	0.000635155	ENSMUSG00000039385.5		Dnase1l3	-1.79804	7.26e-32	2.06e-29	ENSMUSG00000025279.7
Pcsk9	1.26044	4.83e-05	0.000714445	ENSMUSG00000071656.7		Ccr2	-1.62225	7.43e-32	2.08e-29	ENSMUSG00000049103.14
Tmod1	1.26487	5.43e-05	0.000786933	ENSMUSG00000032174.5		Irf8	-1.49322	1.68e-31	4.62e-29	ENSMUSG00000041515.10
Gm45844	1.27431	9.91e-05	0.00133941	ENSMUSG00000021732.14		Fxyd5	-1.32675	3.77e-31	1.02e-28	ENSMUSG00000009687.14
Gm45183	1.27804	0.000109463	0.00145897	ENSMUSG00000097709.8		Arhgdib	-1.14279	7.17e-31	1.91e-28	ENSMUSG00000030220.13
Igkv4-57	1.28187	0.000112891	0.00150193	ENSMUSG00000041216.15		Ly6i	-2.2703	3.02e-30	7.8e-28	ENSMUSG00000022586.11
Entpd3	1.28317	0.000126502	0.00166395	ENSMUSG00000038593.18		Msn	-1.14755	2.21e-29	5.46e-27	ENSMUSG00000031207.16
Olfm3	1.29233	0.000133962	0.00175181	ENSMUSG00000112239.1		Mndal	-2.17664	7.23e-29	1.74e-26	ENSMUSG00000090272.9
Gm42772	1.3051	0.00013431	0.00175446	ENSMUSG00000058883.16		Tap1	-1.44098	7.13e-29	1.74e-26	ENSMUSG00000037321.17
Cnr1	1.42237	0.000222633	0.00270123	ENSMUSG00000039913.12		Sp100	-1.57446	8.21e-29	1.92e-26	ENSMUSG00000026222.16
Slc5a5	1.44613	0.000253992	0.00301309	ENSMUSG00000044519.8		H2-DMa	-1.17257	2.8e-28	6.44e-26	ENSMUSG00000037649.10
Clvs1	1.44637	0.000273117	0.00321091	ENSMUSG00000109353.1		Prf1	-2.96686	6.94e-28	1.58e-25	ENSMUSG00000037202.6
Mapk12	1.45006	0.000285819	0.0033441	ENSMUSG00000094088.2		Ucp2	-1.10169	2.28e-27	5.12e-25	ENSMUSG00000033685.13
Tac2	1.48704	0.000287967	0.00336231	ENSMUSG00000043557.16		Cybb	-1.38061	5.21e-27	1.14e-24	ENSMUSG00000015340.10
Gm37686	1.52195	0.000288578	0.00336699	ENSMUSG00000096256.2		Irgm2	-1.98615	5.62e-26	1.14e-23	ENSMUSG00000069874.7
Igfbp2	1.54979	0.000317493	0.00364711	ENSMUSG00000028883.17		Tmem123	-1.60784	8.14e-26	1.63e-23	ENSMUSG00000050912.15
Neurod6	1.55341	0.000319146	0.00366107	ENSMUSG00000096770.2		Gbp10	-3.67742	1.48e-25	2.94e-23	ENSMUSG00000105096.1
Cdh12	1.60006	0.000389052	0.00432425	ENSMUSG00000029334.14		Gbp8	-2.1363	5.46e-25	1.06e-22	ENSMUSG00000034438.16
Igkv13-84	1.61611	0.000424618	0.00464302	ENSMUSG00000112744.1		Stk17b	-1.30386	6.35e-25	1.22e-22	ENSMUSG00000026094.14
A130050O07Rik	1.63078	0.000498595	0.00531887	ENSMUSG00000059003.12		Tagln2	-1.46023	1.37e-24	2.59e-22	ENSMUSG00000026547.15
Fgf10	1.64151	0.000540853	0.00569835	ENSMUSG00000102871.1		Oasl2	-1.25629	2.72e-24	4.98e-22	ENSMUSG00000029561.17
Sec1	1.6416	0.00055199	0.00579063	ENSMUSG00000102982.1		Samhd1	-1.53983	3.49e-24	6.32e-22	ENSMUSG00000027639.16
Gm48267	1.68877	0.000559497	0.00585857	ENSMUSG00000020607.7		Il2rg	-1.43593	3.81e-24	6.83e-22	ENSMUSG00000031304.18
Zfp708	1.69622	0.00062012	0.00638742	ENSMUSG00000094797.1		Sh2d2a	-1.99655	3.92e-24	6.96e-22	ENSMUSG00000028071.12
2810429I04Rik	1.71633	0.000640341	0.00654822	ENSMUSG00000047953.7		Psmb10	-1.31901	6.47e-24	1.14e-21	ENSMUSG00000031897.9
Igkv4-80	1.74162	0.000645116	0.0065852	ENSMUSG00000038239.11		Tgm2	-2.29862	7.47e-24	1.3e-21	ENSMUSG00000037820.15
2510017J16Rik	1.74749	0.00064971	0.00662416	ENSMUSG00000107884.1		Tcf7	-1.79595	7.65e-24	1.32e-21	ENSMUSG00000000782.16
Gm43857	1.75175	0.000670711	0.00680572	ENSMUSG00000031825.16		Ifi209	-1.75881	8.5e-24	1.45e-21	ENSMUSG00000043263.13
Slc6a12	1.75481	0.000780931	0.00776402	ENSMUSG00000033717.6		Rac2	-1.03529	9.03e-24	1.52e-21	ENSMUSG00000033220.7
Slc35f4	1.75692	0.000860522	0.00837289	ENSMUSG00000103039.1		Slfn2	-1.35644	1.06e-23	1.77e-21	ENSMUSG00000072620.3
Igkv3-2	1.76582	0.000935512	0.00898967	ENSMUSG00000059187.12		Bst2	-1.37641	1.24e-23	2.06e-21	ENSMUSG00000046718.8
Adra2b	1.77797	0.000989501	0.00943929	ENSMUSG00000105700.1		Hcls1	-1.05392	6.53e-23	1.06e-20	ENSMUSG00000022831.14
Dhtkd1	1.7871	0.00101923	0.00969576	ENSMUSG00000076556.3		Ifitm3	-1.329	6.51e-23	1.06e-20	ENSMUSG00000025492.6
Icam5	1.97602	0.00102543	0.00972757	ENSMUSG00000095325.3		Tmsb4x	-1.01907	7.31e-23	1.16e-20	ENSMUSG00000049775.16
Tctn1	2.02219	0.00110867	0.0103502	ENSMUSG00000033102.15		H2-Q7	-1.01216	1.46e-22	2.31e-20	ENSMUSG00000060550.16
Gm37354	2.11221	0.00127404	0.0116767	ENSMUSG00000104548.1		Klre1	-2.64051	3.27e-22	5.07e-20	ENSMUSG00000050241.8
Gm44144	2.29535	0.00133314	0.0121206	ENSMUSG00000104374.1		Igkv12-38	-5.54913	3.55e-22	5.45e-20	ENSMUSG00000076570.6
Ighv14-4	2.42001	0.00179183	0.0155685	ENSMUSG00000086534.2		Ifi205	-1.96145	3.91e-22	5.96e-20	ENSMUSG00000054203.7
Plb1	2.44078	0.00181217	0.0157211	ENSMUSG00000110282.1		Cryaa	-10.7147	5.52e-22	8.32e-20	ENSMUSG00000024041.10
Zfp85	2.52703	0.00182936	0.0158139	ENSMUSG00000032332.17		Ifit3	-1.20507	6.55e-22	9.79e-20	ENSMUSG00000074896.3
9630001P10Rik	2.73433	0.00186317	0.0160573	ENSMUSG00000042616.8		Cd69	-1.32235	9.23e-22	1.37e-19	ENSMUSG00000030156.5
Igkv4-72	2.7889	0.00193961	0.0166153	ENSMUSG00000015484.3		Psmb9	-1.509	1.55e-21	2.26e-19	ENSMUSG00000096727.3
Igkv4-68	2.96017	0.00200157	0.0170094	ENSMUSG00000097191.2		Slamf8	-2.02665	1.71e-21	2.48e-19	ENSMUSG00000053318.7
Ndst4	3.09773	0.00234485	0.0194704	ENSMUSG00000022610.10		Ptpn6	-1.30404	1.93e-21	2.77e-19	ENSMUSG00000004266.15
B930086L07Rik	3.35851	0.00235533	0.0195193	ENSMUSG00000020703.3		Ctsw	-1.62266	2.03e-21	2.88e-19	ENSMUSG00000024910.5
Gm37517	3.44482	0.00264249	0.0214303	ENSMUSG00000029819.6		Ifit1	-1.38411	2.05e-21	2.89e-19	ENSMUSG00000034459.8
Umodl1	3.48075	0.00278528	0.0222827	ENSMUSG00000110105.1		Lpxn	-1.28951	2.21e-21	3.08e-19	ENSMUSG00000024696.9
Gm26560	3.56079	0.00291529	0.0231363	ENSMUSG00000029134.14		Cyba	-1.03781	2.6e-21	3.6e-19	ENSMUSG00000006519.11
Igkv6-15	3.58223	0.00363037	0.0277023	ENSMUSG00000039081.10		Fgl2	-1.59855	2.89e-21	3.98e-19	ENSMUSG00000039899.5
Igkv9-129	3.69274	0.00378688	0.0286078	ENSMUSG00000025815.13		Ms4a4c	-2.34827	4.21e-21	5.69e-19	ENSMUSG00000024675.19
Glis3	3.87673	0.00378763	0.0286078	ENSMUSG00000030109.15		Traf3ip3	-1.33668	4.24e-21	5.69e-19	ENSMUSG00000037318.10
Gm37123	3.93573	0.00382742	0.0288571	ENSMUSG00000027966.20		Serpina3g	-1.70983	7.34e-21	9.7e-19	ENSMUSG00000041481.17
Gm44913	3.94328	0.00382948	0.0288599	ENSMUSG00000028328.13		Zyx	-1.01889	9.6e-21	1.26e-18	ENSMUSG00000029860.16
Prkg2	4.07466	0.0038388	0.0289174	ENSMUSG00000019775.17		Il1rn	-2.30269	1.1e-20	1.43e-18	ENSMUSG00000026981.15
Gm17823	4.14409	0.00385208	0.0290046	ENSMUSG00000103025.1		Gm12250	-2.03371	3.8e-20	4.8e-18	ENSMUSG00000082292.3
Gm43321	4.74989	0.00386924	0.0290769	ENSMUSG00000109051.1		Sash3	-1.14535	4.02e-20	5.03e-18	ENSMUSG00000031101.6
Gm48880	4.76755	0.00399872	0.0298581	ENSMUSG00000031750.15		Ccrl2	-1.44925	7.46e-20	9.28e-18	ENSMUSG00000043953.12
Gp5	4.8518	0.00411572	0.0305312	ENSMUSG00000104891.1		Ighv1-76	-3.74089	9.24e-20	1.13e-17	ENSMUSG00000093896.2
Gm37143	4.91817	0.00415684	0.0307693	ENSMUSG00000095351.2		Stat4	-1.81571	9.93e-20	1.2e-17	ENSMUSG00000062939.11
Gm16758	5.0859	0.00423802	0.0313022	ENSMUSG00000027971.16		Ets1	-1.34943	1.12e-19	1.35e-17	ENSMUSG00000032035.16
Adra2a	5.08626	0.00444595	0.032528	ENSMUSG00000051331.16		Serpinb9	-1.3682	2.09e-19	2.46e-17	ENSMUSG00000045827.10
Gm38319	5.29099	0.00455516	0.0331846	ENSMUSG00000033377.14		Tap2	-1.32733	2.38e-19	2.77e-17	ENSMUSG00000024339.12
Hrc	5.33543	0.00473923	0.0342329	ENSMUSG00000090338.2		Gzmb	-1.83686	2.5e-19	2.89e-17	ENSMUSG00000015437.5
Htr1a	6.40364	0.00488326	0.0349769	ENSMUSG00000030303.15		Cnn2	-1.1629	2.71e-19	3.12e-17	ENSMUSG00000004665.10
Amy2a4	7.08492	0.00512078	0.0363725	ENSMUSG00000015829.13		Lsp1	-1.03309	2.96e-19	3.39e-17	ENSMUSG00000018819.10
Nmur2	7.17437	0.00542185	0.0379263	ENSMUSG00000031210.10		Igkv2-137	-4.68587	3.44e-19	3.91e-17	ENSMUSG00000076501.2
Mm2pr	7.1793	0.00553856	0.0385843	ENSMUSG00000106408.1		Lilrb4a	-1.33294	5.99e-19	6.76e-17	ENSMUSG00000112148.1
Bmp8b	7.1899	0.00554762	0.0386316	ENSMUSG00000038521.17		Bcl2a1b	-1.0883	6.66e-19	7.46e-17	ENSMUSG00000089929.1
Gm36988	7.32336	0.00560528	0.0389159	ENSMUSG00000103596.1		Ifi35	-1.30939	6.87e-19	7.65e-17	ENSMUSG00000010358.13
Gabrq	7.43291	0.00607648	0.041718	ENSMUSG00000097029.2		Gm4739	-1.09208	7.72e-19	8.54e-17	ENSMUSG00000112808.1
Gm3005	7.50202	0.00619997	0.0423781	ENSMUSG00000037984.9		Icam1	-1.61989	7.89e-19	8.68e-17	ENSMUSG00000037405.8
Minar1	7.78606	0.00632327	0.0429967	ENSMUSG00000060371.12		Apobec3	-1.13248	9.73e-19	1.06e-16	ENSMUSG00000009585.18
Gm3020	7.97213	0.00644127	0.0435213	ENSMUSG00000031997.9		Fcer1g	-1.08609	1.16e-18	1.26e-16	ENSMUSG00000058715.11
Gm44848	8.02379	0.00680919	0.04536	ENSMUSG00000101678.3		Ifi203	-1.763	1.98e-18	2.13e-16	ENSMUSG00000039997.16
						Arg1	-3.28932	2.63e-18	2.82e-16	ENSMUSG00000019987.9
						Ccnd2	-1.81219	3.09e-18	3.27e-16	ENSMUSG00000000184.12
						Pdcd1	-1.53765	3.53e-18	3.69e-16	ENSMUSG00000026285.7
						Cd7	-1.74314	5.98e-18	6.14e-16	ENSMUSG00000025163.6
						Usp18	-1.68098	7.29e-18	7.39e-16	ENSMUSG00000030107.10
						Spi1	-2.1656	8.06e-18	8.13e-16	ENSMUSG00000002111.8
						Tnfrsf9	-2.34963	8.17e-18	8.2e-16	ENSMUSG00000028965.13
						Phf11b	-1.76283	1.16e-17	1.15e-15	ENSMUSG00000091649.3
						9930111J21Rik2	-1.77025	1.7e-17	1.67e-15	ENSMUSG00000069892.9
						Ccl6	-1.78457	1.87e-17	1.83e-15	ENSMUSG00000018927.3
						Ptprcap	-1.38953	1.99e-17	1.93e-15	ENSMUSG00000045826.9
						Bin2	-1.17274	2.03e-17	1.97e-15	ENSMUSG00000098112.8
						Ltb	-1.17308	2.23e-17	2.14e-15	ENSMUSG00000024399.5
						Retnla	-9.62841	3.23e-17	3.09e-15	ENSMUSG00000061100.5
						Sp110	-1.64941	3.74e-17	3.54e-15	ENSMUSG00000070034.13
						Ccl5	-1.15762	3.83e-17	3.61e-15	ENSMUSG00000035042.2
						Arhgap45	-1.04466	8.15e-17	7.4e-15	ENSMUSG00000035697.14
						Ostf1	-1.02042	8.16e-17	7.4e-15	ENSMUSG00000024725.13
						Cd2	-1.15253	9.72e-17	8.77e-15	ENSMUSG00000027863.8
						Tbc1d10c	-1.06826	3.49e-16	3.08e-14	ENSMUSG00000040247.6
						Syngr2	-1.2588	4.07e-16	3.57e-14	ENSMUSG00000048277.15
						Igkv3-12	-4.17037	4.54e-16	3.95e-14	ENSMUSG00000094117.1
						Arhgap9	-1.12026	4.81e-16	4.14e-14	ENSMUSG00000040345.10
						Gm4759	-2.34764	5.67e-16	4.85e-14	ENSMUSG00000053541.3
						Gm4951	-2.39332	5.82e-16	4.96e-14	ENSMUSG00000073555.1
						Ly6a	-1.50034	5.96e-16	5.05e-14	ENSMUSG00000075602.10
						Csf2rb	-1.35583	8.01e-16	6.73e-14	ENSMUSG00000071713.6
						Klrk1	-2.12555	9.07e-16	7.58e-14	ENSMUSG00000030149.15
						Gimap3	-1.27657	9.59e-16	7.98e-14	ENSMUSG00000039264.9
						Acp5	-1.27512	1.34e-15	1.11e-13	ENSMUSG00000001348.15
						Slamf7	-1.63839	2.31e-15	1.9e-13	ENSMUSG00000038179.13
						Mob3a	-1.06731	2.55e-15	2.08e-13	ENSMUSG00000003348.10
						Calhm6	-2.32277	3.08e-15	2.49e-13	ENSMUSG00000046031.7
						Itga4	-1.39792	3.27e-15	2.63e-13	ENSMUSG00000027009.18
						Lef1	-1.85461	3.37e-15	2.7e-13	ENSMUSG00000027985.14
						Ube2l6	-1.32692	5.06e-15	3.99e-13	ENSMUSG00000027078.14
						Klrd1	-1.53992	1.94e-14	1.48e-12	ENSMUSG00000030165.16
						Gimap6	-1.14586	2.9e-14	2.19e-12	ENSMUSG00000047867.11
						Smc4	-1.11149	4.52e-14	3.35e-12	ENSMUSG00000034349.14
						Ms4a6c	-1.39186	4.89e-14	3.61e-12	ENSMUSG00000079419.4
						Arhgef1	-1.49845	5.33e-14	3.92e-12	ENSMUSG00000040940.18
						Rtp4	-1.61364	6.93e-14	5.02e-12	ENSMUSG00000033355.6
						Trim30a	-1.49308	9.04e-14	6.47e-12	ENSMUSG00000030921.17
						Igkv2-112	-8.61883	1.01e-13	7.12e-12	ENSMUSG00000076518.6
						Ms4a6d	-1.41793	1.06e-13	7.45e-12	ENSMUSG00000024679.10
						Icos	-1.25209	1.14e-13	7.95e-12	ENSMUSG00000026009.14
						45170	-1.31568	1.73e-13	1.2e-11	ENSMUSG00000000486.13
						Ifi211	-2.23582	1.85e-13	1.26e-11	ENSMUSG00000026536.9
						Igkv4-59	-3.16737	2.02e-13	1.38e-11	ENSMUSG00000094006.2
						Ikzf1	-1.50761	2.05e-13	1.39e-11	ENSMUSG00000018654.17
						Themis2	-1.40174	2.08e-13	1.4e-11	ENSMUSG00000037731.5
						Socs1	-1.31744	2.25e-13	1.51e-11	ENSMUSG00000038037.5
						Ms4a6b	-1.19499	2.27e-13	1.52e-11	ENSMUSG00000024677.13
						Sipa1	-1.33433	2.76e-13	1.81e-11	ENSMUSG00000056917.13
						Gbp4	-1.89469	3.36e-13	2.19e-11	ENSMUSG00000079363.7
						Il1b	-1.2249	4.05e-13	2.61e-11	ENSMUSG00000027398.13
						Adcy7	-1.07074	4.13e-13	2.66e-11	ENSMUSG00000031659.13
						Pfn1	-1.09905	6.11e-13	3.88e-11	ENSMUSG00000018293.4
						Acap1	-1.48689	6.47e-13	4.1e-11	ENSMUSG00000001588.12
						Ccr8	-1.42434	7.19e-13	4.51e-11	ENSMUSG00000042262.5
						Fasl	-1.71572	9.13e-13	5.7e-11	ENSMUSG00000000817.10
						Ifi30	-1.21171	9.39e-13	5.84e-11	ENSMUSG00000031838.8
						Itgb7	-1.29725	9.46e-13	5.86e-11	ENSMUSG00000001281.10
						Nckap1l	-1.093	9.55e-13	5.9e-11	ENSMUSG00000022488.9
						Cd8b1	-1.63051	1.18e-12	7.19e-11	ENSMUSG00000053044.8
						Itgal	-1.14766	1.51e-12	8.99e-11	ENSMUSG00000030830.18
						Gatm	-1.4942	1.62e-12	9.64e-11	ENSMUSG00000027199.14
						Cytip	-1.06237	2.05e-12	1.19e-10	ENSMUSG00000026832.12
						Dusp2	-2.17783	2.04e-12	1.19e-10	ENSMUSG00000027368.6
						Cd3e	-1.52216	2.29e-12	1.33e-10	ENSMUSG00000032093.7
						Gpr171	-1.31915	2.33e-12	1.35e-10	ENSMUSG00000050075.8
						Dock2	-1.23055	2.35e-12	1.36e-10	ENSMUSG00000020143.15
						Ifih1	-1.13546	2.4e-12	1.38e-10	ENSMUSG00000026896.14
						Psmb8	-1.41081	2.69e-12	1.54e-10	ENSMUSG00000024338.15
						Lims1	-1.11332	2.82e-12	1.61e-10	ENSMUSG00000019920.18
						Ifitm2	-1.19827	3.38e-12	1.92e-10	ENSMUSG00000060591.9
						H2-T22	-1.14658	3.43e-12	1.94e-10	ENSMUSG00000056116.18
						H2-DMb2	-1.17778	3.6e-12	2.02e-10	ENSMUSG00000037548.15
						Ncr1	-3.91869	3.59e-12	2.02e-10	ENSMUSG00000062524.4
						Cd274	-1.68508	4e-12	2.24e-10	ENSMUSG00000016496.7
						Marcksl1	-1.65988	4.44e-12	2.48e-10	ENSMUSG00000047945.6
						Il21r	-1.30937	4.72e-12	2.63e-10	ENSMUSG00000030745.9
						Itgb2	-1.06165	4.87e-12	2.7e-10	ENSMUSG00000000290.13
						F13a1	-3.26684	4.93e-12	2.71e-10	ENSMUSG00000039109.16
						Fcgr4	-1.4431	4.94e-12	2.71e-10	ENSMUSG00000059089.4
						Myo1g	-1.6632	5.03e-12	2.73e-10	ENSMUSG00000020437.12
						Vasp	-1.38312	5.52e-12	2.99e-10	ENSMUSG00000030403.9
						Slamf6	-1.33571	5.67e-12	3.05e-10	ENSMUSG00000015314.10
						Igkv4-61	-3.35989	5.82e-12	3.11e-10	ENSMUSG00000076552.3
						Myh9	-1.44639	6.13e-12	3.27e-10	ENSMUSG00000022443.17
						Jpt2	-1.06291	7.43e-12	3.94e-10	ENSMUSG00000024165.9
						Itgb1	-1.26988	7.91e-12	4.18e-10	ENSMUSG00000025809.15
						Gimap9	-1.66739	9.34e-12	4.88e-10	ENSMUSG00000051124.6
						Casp8	-1.49336	1.05e-11	5.45e-10	ENSMUSG00000026029.14
						Emp3	-1.45741	1.19e-11	6.12e-10	ENSMUSG00000040212.12
						Ccr7	-1.21272	1.26e-11	6.48e-10	ENSMUSG00000037944.8
						Lgals9	-1.11877	1.38e-11	7.02e-10	ENSMUSG00000001123.15
						Tnfrsf18	-1.34498	1.45e-11	7.34e-10	ENSMUSG00000041954.18
						Lgals1	-1.02814	1.73e-11	8.74e-10	ENSMUSG00000068220.6
						Plek	-1.05901	1.9e-11	9.51e-10	ENSMUSG00000020120.15
						Slfn5	-2.39005	2.48e-11	1.23e-09	ENSMUSG00000054404.13
						Sla	-1.10152	2.64e-11	1.31e-09	ENSMUSG00000022372.14
						Was	-1.76078	3.05e-11	1.5e-09	ENSMUSG00000031165.6
						Gimap5	-1.36516	3.66e-11	1.78e-09	ENSMUSG00000043505.8
						Ppp1r18	-1.30291	3.99e-11	1.94e-09	ENSMUSG00000034595.17
						Myo1f	-1.21896	4.68e-11	2.25e-09	ENSMUSG00000024300.17
						Cd3d	-1.28543	4.84e-11	2.32e-09	ENSMUSG00000032094.8
						Cd40	-2.2684	5.21e-11	2.49e-09	ENSMUSG00000017652.16
						Tnfrsf1b	-1.22674	5.79e-11	2.75e-09	ENSMUSG00000028599.10
						Phf11a	-1.51059	7.29e-11	3.39e-09	ENSMUSG00000044703.5
						Slfn8	-1.35604	1.06e-10	4.83e-09	ENSMUSG00000035208.16
						Parp9	-1.08668	1.21e-10	5.45e-09	ENSMUSG00000022906.15
						Gm19951	-8.29888	1.61e-10	7.15e-09	ENSMUSG00000113136.1
						Gata3	-1.43136	1.73e-10	7.62e-09	ENSMUSG00000015619.10
						Ighv1-74	-5.02456	1.79e-10	7.88e-09	ENSMUSG00000094124.5
						Ptk2b	-1.14556	1.84e-10	8.07e-09	ENSMUSG00000059456.13
						Cd247	-1.21086	1.88e-10	8.24e-09	ENSMUSG00000005763.15
						Nfatc1	-1.59175	1.97e-10	8.6e-09	ENSMUSG00000033016.16
						Cdk6	-1.14261	2.1e-10	9.12e-09	ENSMUSG00000040274.11
						Birc3	-1.47103	2.53e-10	1.1e-08	ENSMUSG00000032000.17
						Suclg2	-1.40428	2.72e-10	1.17e-08	ENSMUSG00000061838.7
						Il12rb1	-2.50559	3.37e-10	1.44e-08	ENSMUSG00000000791.9
						Glipr2	-1.08944	3.53e-10	1.5e-08	ENSMUSG00000028480.14
						Il18bp	-1.6308	3.81e-10	1.62e-08	ENSMUSG00000070427.4
						Ptpn22	-1.17255	4.55e-10	1.92e-08	ENSMUSG00000027843.13
						4930523C07Rik	-1.31507	4.59e-10	1.93e-08	ENSMUSG00000090394.8
						S1pr4	-1.49266	5.1e-10	2.13e-08	ENSMUSG00000044199.6
						Ncf4	-1.69333	5.22e-10	2.17e-08	ENSMUSG00000071715.12
						Epsti1	-1.36044	5.37e-10	2.23e-08	ENSMUSG00000022014.15
						Esyt1	-1.38923	5.58e-10	2.31e-08	ENSMUSG00000025366.8
						Cactin	-1.46844	6.95e-10	2.85e-08	ENSMUSG00000034889.8
						Ighv10-1	-7.7062	8.21e-10	3.35e-08	ENSMUSG00000095981.1
						Exo1	-7.55418	8.81e-10	3.58e-08	ENSMUSG00000039748.11
						Cd27	-2.00779	9.14e-10	3.69e-08	ENSMUSG00000030336.14
						Ifi204	-1.41572	9.89e-10	3.98e-08	ENSMUSG00000073489.6
						Def6	-1.53169	1.33e-09	5.26e-08	ENSMUSG00000002257.8
						Cpne3	-1.01696	1.58e-09	6.23e-08	ENSMUSG00000028228.5
						Ctla2a	-1.6189	1.58e-09	6.24e-08	ENSMUSG00000044258.10
						Birc5	-2.19831	1.72e-09	6.69e-08	ENSMUSG00000017716.15
						AA467197	-1.46099	1.73e-09	6.7e-08	ENSMUSG00000033213.16
						Irf7	-1.67477	1.73e-09	6.72e-08	ENSMUSG00000025498.15
						Bcl2a1d	-1.1976	1.81e-09	6.97e-08	ENSMUSG00000099974.1
						Dock8	-1.09929	1.98e-09	7.59e-08	ENSMUSG00000052085.7
						Ccdc117	-1.59608	2.01e-09	7.68e-08	ENSMUSG00000020482.4
						Ccl24	-7.71642	2.18e-09	8.33e-08	ENSMUSG00000004814.10
						Pik3ap1	-1.01122	2.21e-09	8.4e-08	ENSMUSG00000025017.10
						Anp32b	-1.26919	2.54e-09	9.58e-08	ENSMUSG00000028333.10
						Tspo	-1.34974	2.59e-09	9.76e-08	ENSMUSG00000041736.7
						Klhl6	-1.52492	2.63e-09	9.84e-08	ENSMUSG00000043008.9
						Lrmp	-1.6571	2.88e-09	1.07e-07	ENSMUSG00000030263.13
						Ifi213	-1.07972	2.89e-09	1.07e-07	ENSMUSG00000073491.11
						Gpr183	-1.01202	3.18e-09	1.17e-07	ENSMUSG00000051212.8
						Tapbpl	-1.11027	3.82e-09	1.39e-07	ENSMUSG00000038213.7
						Wipf1	-1.77107	3.94e-09	1.43e-07	ENSMUSG00000075284.10
						Pclaf	-2.33792	4.01e-09	1.45e-07	ENSMUSG00000040204.6
						Uhrf1	-2.39997	4.64e-09	1.67e-07	ENSMUSG00000001228.14
						Traf1	-1.0672	5.07e-09	1.81e-07	ENSMUSG00000026875.14
						Neurl3	-1.47543	5.28e-09	1.87e-07	ENSMUSG00000047180.8
						Tbx21	-1.1382	5.37e-09	1.9e-07	ENSMUSG00000001444.2
						Plbd1	-1.34278	5.99e-09	2.11e-07	ENSMUSG00000030214.7
						Igkv15-103	-2.22789	6.98e-09	2.44e-07	ENSMUSG00000076523.2
						Ptafr	-1.25508	1.07e-08	3.62e-07	ENSMUSG00000056529.7
						Sh3bp1	-1.27914	1.08e-08	3.66e-07	ENSMUSG00000022436.16
						Napsa	-1.33285	1.09e-08	3.71e-07	ENSMUSG00000002204.9
						Lcp2	-1.14929	1.1e-08	3.72e-07	ENSMUSG00000002699.13
						Gm8995	-1.28718	1.12e-08	3.77e-07	ENSMUSG00000063286.7
						Map4k1	-1.29978	1.15e-08	3.84e-07	ENSMUSG00000037337.11
						Klrb1c	-1.59608	1.26e-08	4.19e-07	ENSMUSG00000030325.16
						Itk	-1.3009	1.42e-08	4.68e-07	ENSMUSG00000020395.13
						Cd300lf	-1.40564	1.48e-08	4.88e-07	ENSMUSG00000047798.15
						AI662270	-1.65235	1.64e-08	5.36e-07	ENSMUSG00000087107.8
						Lyn	-1.04968	1.69e-08	5.5e-07	ENSMUSG00000042228.14
						Rhog	-1.18369	1.76e-08	5.71e-07	ENSMUSG00000073982.11
						Otulinl	-1.35852	1.87e-08	6.06e-07	ENSMUSG00000056069.10
						Nlrc5	-1.46735	1.88e-08	6.07e-07	ENSMUSG00000074151.13
						Fli1	-1.26832	2.08e-08	6.64e-07	ENSMUSG00000016087.13
						Rps6ka1	-1.06556	2.37e-08	7.53e-07	ENSMUSG00000003644.17
						Dok1	-1.33858	2.39e-08	7.56e-07	ENSMUSG00000068335.6
						Oasl1	-2.04172	2.39e-08	7.56e-07	ENSMUSG00000041827.15
						Arhgap4	-1.30077	2.46e-08	7.76e-07	ENSMUSG00000031389.17
						Prkch	-2.641	2.55e-08	8.01e-07	ENSMUSG00000021108.18
						Samd9l	-1.35409	3.05e-08	9.42e-07	ENSMUSG00000047735.14
						Ifng	-1.55305	3.54e-08	1.09e-06	ENSMUSG00000055170.4
						Cd38	-1.60864	4.03e-08	1.24e-06	ENSMUSG00000029084.5
						Csrnp1	-1.00934	4.13e-08	1.26e-06	ENSMUSG00000032515.8
						Klrc1	-1.63986	4.16e-08	1.27e-06	ENSMUSG00000030167.15
						Rgs14	-1.81792	4.29e-08	1.3e-06	ENSMUSG00000052087.14
						Gm4070	-1.41029	4.54e-08	1.38e-06	ENSMUSG00000078606.8
						Rac1	-1.17057	4.65e-08	1.41e-06	ENSMUSG00000001847.14
						Ifi208	-1.65229	4.95e-08	1.5e-06	ENSMUSG00000066677.12
						Fem1c	-1.19571	5.24e-08	1.57e-06	ENSMUSG00000033319.5
						Ncf1	-1.04939	5.42e-08	1.62e-06	ENSMUSG00000015950.13
						Fmnl1	-1.34075	6.99e-08	2.07e-06	ENSMUSG00000055805.15
						S100a11	-1.50082	7.4e-08	2.18e-06	ENSMUSG00000027907.4
						Sbno2	-1.09073	7.47e-08	2.19e-06	ENSMUSG00000035673.10
						Zc3h12d	-1.78117	7.47e-08	2.19e-06	ENSMUSG00000039981.6
						Ighv1-31	-7.65833	7.98e-08	2.33e-06	ENSMUSG00000096649.2
						Mapkapk3	-1.03306	8.08e-08	2.36e-06	ENSMUSG00000032577.16
						Serpina3f	-1.5295	8.38e-08	2.44e-06	ENSMUSG00000066363.12
						Dtx3l	-1.15555	8.63e-08	2.51e-06	ENSMUSG00000049502.17
						Igkv4-79	-3.2137	9.09e-08	2.62e-06	ENSMUSG00000076541.3
						Cd5	-1.08198	9.69e-08	2.77e-06	ENSMUSG00000024669.8
						Clec4e	-2.92604	1.08e-07	3.07e-06	ENSMUSG00000030142.10
						C3	-1.02075	1.13e-07	3.18e-06	ENSMUSG00000024164.15
						Efhd2	-1.05024	1.13e-07	3.18e-06	ENSMUSG00000040659.3
						Wasf2	-1.00053	1.19e-07	3.34e-06	ENSMUSG00000028868.13
						Igkv12-41	-6.77788	1.26e-07	3.52e-06	ENSMUSG00000095007.1
						Slfn1	-1.31885	1.34e-07	3.75e-06	ENSMUSG00000078763.2
						Xaf1	-1.17571	1.38e-07	3.84e-06	ENSMUSG00000040483.15
						Cenpa	-1.71516	1.4e-07	3.89e-06	ENSMUSG00000029177.9
						Izumo1r	-1.38388	1.54e-07	4.23e-06	ENSMUSG00000031933.17
						Coro2a	-1.32275	1.64e-07	4.49e-06	ENSMUSG00000028337.14
						Phf11d	-1.5088	1.67e-07	4.57e-06	ENSMUSG00000068245.14
						Tmem106a	-1.39602	1.82e-07	4.94e-06	ENSMUSG00000034947.13
						Gpr141	-1.45197	1.84e-07	4.98e-06	ENSMUSG00000053101.3
						Ubd	-4.04666	1.91e-07	5.16e-06	ENSMUSG00000035186.6
						Kif15	-2.72942	2.24e-07	5.97e-06	ENSMUSG00000036768.6
						Dok2	-1.22665	2.33e-07	6.19e-06	ENSMUSG00000022102.13
						Ighv5-16	-1.51141	2.35e-07	6.23e-06	ENSMUSG00000094194.2
						Chil3	-3.50962	2.36e-07	6.24e-06	ENSMUSG00000040809.10
						Xcl1	-5.18241	2.56e-07	6.7e-06	ENSMUSG00000026573.7
						Oas3	-1.81854	2.7e-07	7.02e-06	ENSMUSG00000032661.9
						Rnf213	-1.15923	2.86e-07	7.39e-06	ENSMUSG00000070327.14
						Ccr5	-1.05283	3.13e-07	8.04e-06	ENSMUSG00000079227.10
						Slc12a7	-1.33387	3.27e-07	8.34e-06	ENSMUSG00000017756.9
						Acod1	-2.25562	3.6e-07	9.15e-06	ENSMUSG00000022126.6
						Gm19585	-2.61125	3.64e-07	9.23e-06	ENSMUSG00000100150.2
						Klra4	-2.30565	3.86e-07	9.74e-06	ENSMUSG00000079852.4
						Slpi	-1.20893	4.32e-07	1.08e-05	ENSMUSG00000017002.14
						Nod1	-1.59889	4.35e-07	1.08e-05	ENSMUSG00000038058.14
						Khdc1a	-7.44366	4.56e-07	1.13e-05	ENSMUSG00000067750.3
						Fbxo2	-1.18145	4.61e-07	1.14e-05	ENSMUSG00000041556.8
						Pkp3	-1.45026	4.85e-07	1.19e-05	ENSMUSG00000054065.12
						Cmtm7	-1.13786	4.93e-07	1.21e-05	ENSMUSG00000032436.17
						Gm1966	-1.73749	5.22e-07	1.28e-05	ENSMUSG00000073902.5
						Tacc3	-1.49801	5.24e-07	1.28e-05	ENSMUSG00000037313.16
						Bcl2	-1.33857	5.42e-07	1.32e-05	ENSMUSG00000057329.7
						Bcl2l12	-1.82985	5.56e-07	1.35e-05	ENSMUSG00000003190.12
						Treml2	-2.22781	5.81e-07	1.41e-05	ENSMUSG00000071068.7
						Trim25	-1.27024	6.16e-07	1.48e-05	ENSMUSG00000000275.16
						Adgre5	-1.48424	6.47e-07	1.55e-05	ENSMUSG00000002885.14
						Anxa4	-1.17395	6.81e-07	1.63e-05	ENSMUSG00000029994.17
						Fpr2	-7.49624	7.31e-07	1.73e-05	ENSMUSG00000052270.7
						Tnip3	-2.64156	7.53e-07	1.77e-05	ENSMUSG00000044162.12
						Gimap7	-1.04562	8.03e-07	1.87e-05	ENSMUSG00000043931.10
						Uba7	-1.09322	8.4e-07	1.95e-05	ENSMUSG00000032596.14
						Lmnb1	-1.04289	9.08e-07	2.09e-05	ENSMUSG00000024590.8
						Klri2	-2.44112	9.13e-07	2.1e-05	ENSMUSG00000043932.5
						Itgax	-1.13925	1.04e-06	2.38e-05	ENSMUSG00000030789.9
						Gsn	-1.51087	1.06e-06	2.41e-05	ENSMUSG00000026879.14
						Lilr4b	-1.32027	1.06e-06	2.41e-05	ENSMUSG00000112023.1
						Ch25h	-3.07359	1.08e-06	2.44e-05	ENSMUSG00000050370.5
						Fam111a	-1.36796	1.08e-06	2.46e-05	ENSMUSG00000024691.13
						Gzmk	-2.23528	1.09e-06	2.47e-05	ENSMUSG00000042385.14
						Nedd9	-1.07712	1.25e-06	2.8e-05	ENSMUSG00000021365.15
						Il1rl1	-2.75473	1.25e-06	2.81e-05	ENSMUSG00000026069.15
						Gsdmd	-1.0838	1.26e-06	2.82e-05	ENSMUSG00000022575.5
						Ecm1	-1.71099	1.3e-06	2.91e-05	ENSMUSG00000028108.15
						Ldlrap1	-1.09683	1.33e-06	2.97e-05	ENSMUSG00000037295.7
						Parp14	-1.37149	1.34e-06	2.98e-05	ENSMUSG00000034422.14
						Cryba1	-7.31711	1.35e-06	3e-05	ENSMUSG00000000724.10
						Bcl3	-1.77396	1.35e-06	3e-05	ENSMUSG00000053175.17
						Igkv11-125	-2.02361	1.4e-06	3.09e-05	ENSMUSG00000095737.5
						Klra8	-3.67962	1.52e-06	3.34e-05	ENSMUSG00000089727.2
						Jaml	-1.24438	1.58e-06	3.46e-05	ENSMUSG00000048534.7
						Igkv4-81	-7.27016	1.6e-06	3.48e-05	ENSMUSG00000076539.3
						Nbl1	-1.47527	1.61e-06	3.5e-05	ENSMUSG00000041120.6
						Crtc3	-1.0867	1.66e-06	3.62e-05	ENSMUSG00000030527.15
						Ptger4	-1.12634	1.71e-06	3.71e-05	ENSMUSG00000039942.15
						Nfkbid	-1.40018	1.82e-06	3.94e-05	ENSMUSG00000036931.15
						C1qc	-1.83023	1.85e-06	3.99e-05	ENSMUSG00000036896.5
						Pecam1	-1.9845	1.86e-06	3.99e-05	ENSMUSG00000020717.19
						Serpinb6b	-1.35829	1.86e-06	3.99e-05	ENSMUSG00000042842.11
						Ehbp1l1	-1.03258	1.94e-06	4.16e-05	ENSMUSG00000024937.15
						Gimap1	-1.04642	1.99e-06	4.25e-05	ENSMUSG00000090019.5
						Crip1	-1.4779	2.13e-06	4.53e-05	ENSMUSG00000006360.11
						Scimp	-1.44567	2.13e-06	4.54e-05	ENSMUSG00000057135.12
						Ube2c	-2.36631	2.2e-06	4.66e-05	ENSMUSG00000001403.13
						H2-M3	-1.19256	2.21e-06	4.68e-05	ENSMUSG00000016206.6
						AI467606	-1.31637	2.44e-06	5.12e-05	ENSMUSG00000045165.6
						Scml4	-2.79609	2.47e-06	5.15e-05	ENSMUSG00000044770.14
						Ccnb1	-2.09791	2.52e-06	5.24e-05	ENSMUSG00000041431.16
						Nmi	-1.14507	2.55e-06	5.29e-05	ENSMUSG00000026946.9
						Mlxip	-1.07365	2.75e-06	5.67e-05	ENSMUSG00000038342.15
						Ncf2	-1.04674	2.87e-06	5.89e-05	ENSMUSG00000026480.12
						Mgat2	-1.66243	3.09e-06	6.28e-05	ENSMUSG00000043998.10
						Fcgr1	-1.22019	3.11e-06	6.31e-05	ENSMUSG00000015947.10
						Ifi27l2a	-1.63137	3.18e-06	6.43e-05	ENSMUSG00000079017.3
						Tigit	-1.35919	3.21e-06	6.48e-05	ENSMUSG00000071552.5
						Alox5ap	-1.0427	3.23e-06	6.52e-05	ENSMUSG00000060063.9
						Abi3	-1.02762	3.64e-06	7.24e-05	ENSMUSG00000018381.15
						Runx3	-1.36481	3.72e-06	7.39e-05	ENSMUSG00000070691.10
						Ccr1	-1.18099	3.96e-06	7.8e-05	ENSMUSG00000025804.5
						Sp140	-1.16993	4.05e-06	7.95e-05	ENSMUSG00000070031.11
						Igkv14-100	-7.17608	4.29e-06	8.4e-05	ENSMUSG00000096515.5
						Slc15a3	-1.65806	4.31e-06	8.42e-05	ENSMUSG00000024737.2
						AB124611	-1.74627	4.56e-06	8.85e-05	ENSMUSG00000057191.13
						Igkv6-23	-1.63597	4.73e-06	9.16e-05	ENSMUSG00000095630.2
						Glipr1	-1.0313	5.02e-06	9.67e-05	ENSMUSG00000056888.11
						Clec2i	-1.51804	5.25e-06	0.000100613	ENSMUSG00000030365.11
						Alox15	-5.01667	5.38e-06	0.000102562	ENSMUSG00000018924.6
						Anxa2	-1.22837	5.47e-06	0.00010411	ENSMUSG00000032231.14
						Herc6	-1.4089	5.48e-06	0.00010412	ENSMUSG00000029798.11
						Casp4	-1.83841	5.52e-06	0.000104595	ENSMUSG00000033538.13
						Gbp5	-1.81867	5.52e-06	0.000104595	ENSMUSG00000105504.4
						Rin3	-1.93031	5.56e-06	0.000105183	ENSMUSG00000044456.16
						Rps2-ps13	-5.84342	5.57e-06	0.000105183	ENSMUSG00000081684.4
						Rassf2	-1.26299	5.64e-06	0.000106414	ENSMUSG00000027339.15
						Hpse	-1.33864	5.66e-06	0.000106533	ENSMUSG00000035273.14
						Stap1	-1.58429	6.21e-06	0.000116149	ENSMUSG00000029254.16
						Nkd1	-1.05047	6.81e-06	0.000126861	ENSMUSG00000031661.12
						Osm	-1.37059	6.97e-06	0.000129658	ENSMUSG00000058755.3
						Serpinh1	-1.41493	7.44e-06	0.000136616	ENSMUSG00000070436.12
						Cd52	-1.03847	8.35e-06	0.000152151	ENSMUSG00000000682.7
						Cyp4f18	-1.2287	8.57e-06	0.000155518	ENSMUSG00000003484.4
						Mov10	-1.18282	8.58e-06	0.000155518	ENSMUSG00000002227.15
						Plekhf2	-1.37335	8.89e-06	0.000159791	ENSMUSG00000049969.3
						Rbm38	-1.24729	9.1e-06	0.000163112	ENSMUSG00000027510.17
						F5	-7.40683	9.57e-06	0.000170729	ENSMUSG00000026579.8
						Fgr	-1.57549	1.03e-05	0.000182288	ENSMUSG00000028874.14
						Hk3	-1.99434	1.08e-05	0.000190472	ENSMUSG00000025877.14
						Isg15	-1.91139	1.09e-05	0.000191402	ENSMUSG00000035692.7
						Ccl7	-1.16178	1.1e-05	0.00019256	ENSMUSG00000035373.2
						Gm37760	-7.48245	1.18e-05	0.000205012	ENSMUSG00000102719.1
						Sh2d1b1	-2.05589	1.26e-05	0.00021837	ENSMUSG00000102418.1
						Csf2rb2	-1.46827	1.5e-05	0.000253182	ENSMUSG00000071714.7
						Rell1	-1.11198	1.65e-05	0.000277075	ENSMUSG00000047881.14
						Hsd11b1	-1.29272	1.7e-05	0.000284313	ENSMUSG00000016194.14
						Bloc1s4	-2.07893	1.85e-05	0.000306095	ENSMUSG00000060708.4
						Ccna2	-1.11669	1.94e-05	0.000317933	ENSMUSG00000027715.9
						Plekha2	-1.01371	2.12e-05	0.000345388	ENSMUSG00000031557.16
						Plin2	-1.04107	2.21e-05	0.000358485	ENSMUSG00000028494.12
						St3gal6	-1.12044	2.21e-05	0.000358485	ENSMUSG00000022747.17
						Ighv1-61	-1.07696	2.33e-05	0.000374312	ENSMUSG00000094087.1
						Trim12a	-1.23206	2.41e-05	0.000386067	ENSMUSG00000066258.13
						Atp8b4	-2.12536	2.42e-05	0.000387447	ENSMUSG00000060131.11
						Eif4e3	-1.39863	2.58e-05	0.000408631	ENSMUSG00000093661.1
						Tcf19	-1.278	2.61e-05	0.000413072	ENSMUSG00000050410.15
						Clec12a	-1.51818	2.72e-05	0.000429382	ENSMUSG00000053063.11
						Myc	-1.14837	2.76e-05	0.000435134	ENSMUSG00000022346.15
						Troap	-5.46527	2.8e-05	0.000439659	ENSMUSG00000032783.9
						Tnfaip2	-4.32289	2.83e-05	0.00044278	ENSMUSG00000021281.15
						Tnfrsf13c	-1.3143	2.88e-05	0.000450641	ENSMUSG00000068105.11
						Csk	-1.01274	3.03e-05	0.000471895	ENSMUSG00000032312.7
						Eps8l2	-5.8656	3.17e-05	0.000491258	ENSMUSG00000025504.14
						Trim34a	-1.22364	3.36e-05	0.000518145	ENSMUSG00000056144.14
						Igkv4-91	-5.02309	3.41e-05	0.00052475	ENSMUSG00000076532.3
						Gm21188	-2.43266	3.51e-05	0.000539077	ENSMUSG00000095609.2
						Lig1	-1.33445	3.54e-05	0.000542119	ENSMUSG00000056394.17
						Prkcq	-1.31805	3.64e-05	0.000556074	ENSMUSG00000026778.13
						Psd4	-1.03001	3.86e-05	0.00058469	ENSMUSG00000026979.16
						P2ry10	-1.54326	3.86e-05	0.00058469	ENSMUSG00000050921.12
						Ikbke	-1.30369	3.91e-05	0.000591512	ENSMUSG00000042349.13
						Crybg1	-1.39701	3.92e-05	0.000592186	ENSMUSG00000019866.15
						Tmem173	-1.24818	4.05e-05	0.000609846	ENSMUSG00000024349.10
						Tmem140	-1.16749	4.36e-05	0.000651989	ENSMUSG00000057137.9
						Knstrn	-1.69841	4.52e-05	0.0006737	ENSMUSG00000027331.15
						Lilra6	-5.04573	4.69e-05	0.000696311	ENSMUSG00000030427.17
						Gm47175	-7.54644	5.01e-05	0.000734917	ENSMUSG00000111343.1
						Grap	-1.15571	5.03e-05	0.000736005	ENSMUSG00000004837.2
						BC147527	-1.73824	5.32e-05	0.000772577	ENSMUSG00000094796.2
						Top2a	-1.23092	5.33e-05	0.000774199	ENSMUSG00000020914.17
						Ikzf3	-1.50172	5.52e-05	0.000798602	ENSMUSG00000018168.8
						Gm45266	-7.66893	5.76e-05	0.000829101	ENSMUSG00000109719.1
						Nedd1	-1.15856	5.91e-05	0.000846444	ENSMUSG00000019988.7
						Sla2	-1.25064	6.01e-05	0.000858088	ENSMUSG00000027636.11
						Tifab	-1.17547	6e-05	0.000858088	ENSMUSG00000049625.6
						Cxcl11	-4.96363	6.35e-05	0.00090144	ENSMUSG00000060183.6
						Cenpe	-1.62054	6.93e-05	0.000973742	ENSMUSG00000045328.11
						Dhx58	-1.3417	6.96e-05	0.000977113	ENSMUSG00000017830.15
						Gm2682	-3.24004	7.28e-05	0.00101541	ENSMUSG00000115681.1
						Oas1a	-1.68462	7.45e-05	0.00103701	ENSMUSG00000052776.10
						Skap1	-1.12477	8.41e-05	0.00115757	ENSMUSG00000057058.16
						Fam129a	-1.14361	8.55e-05	0.00117513	ENSMUSG00000026483.13
						Igkv3-7	-4.3023	8.78e-05	0.00120229	ENSMUSG00000076598.3
						Nfkb2	-1.01533	8.79e-05	0.00120273	ENSMUSG00000025225.15
						BE692007	-1.64052	9.07e-05	0.00123781	ENSMUSG00000099757.1
						Nop9	-1.1802	9.14e-05	0.00124585	ENSMUSG00000019297.9
						Adgrg5	-1.85505	9.44e-05	0.00128091	ENSMUSG00000061577.12
						Gmfg	-2.33178	9.87e-05	0.00133593	ENSMUSG00000060791.15
						Cep41	-1.64789	9.95e-05	0.00134337	ENSMUSG00000029790.16
						Gpr18	-1.61973	0.000122946	0.00162093	ENSMUSG00000050350.8
						Ly6d	-1.29741	0.0001331	0.00174267	ENSMUSG00000034634.7
						Crhr1	-1.43701	0.000134004	0.00175181	ENSMUSG00000018634.10
						Gpr35	-1.09621	0.000136502	0.00177943	ENSMUSG00000026271.15
						Adora2a	-1.17044	0.000139662	0.00181189	ENSMUSG00000020178.6
						Klrc2	-2.15027	0.000142519	0.00184615	ENSMUSG00000052736.15
						Ciita	-1.10919	0.000143537	0.00185792	ENSMUSG00000022504.10
						Fcmr	-1.91988	0.000144094	0.00186371	ENSMUSG00000042474.6
						Hp	-1.77628	0.000150773	0.0019398	ENSMUSG00000031722.10
						Klra13-ps	-2.36516	0.000152972	0.00196048	ENSMUSG00000030178.15
						Prkd2	-1.14631	0.000154917	0.00197966	ENSMUSG00000041187.16
						Ccl22	-1.3339	0.000155426	0.00198467	ENSMUSG00000031779.3
						2310022B05Rik	-1.63858	0.000157655	0.00200713	ENSMUSG00000031983.7
						Scand1	-1.53104	0.000174917	0.00220386	ENSMUSG00000046229.10
						Wdfy4	-1.07699	0.000179036	0.00224578	ENSMUSG00000051506.17
						Bcl2a1a	-1.21446	0.000203376	0.00251025	ENSMUSG00000102037.1
						Slc52a3	-2.47761	0.000203506	0.00251025	ENSMUSG00000027463.14
						Kif11	-1.46352	0.000207214	0.00254861	ENSMUSG00000012443.4
						Ptgs2	-1.81545	0.000212513	0.00260439	ENSMUSG00000032487.8
						Ighd	-1.99766	0.000213216	0.00260926	ENSMUSG00000104213.5
						Hck	-1.21482	0.000220201	0.00267851	ENSMUSG00000003283.14
						Prok1	-7.33233	0.000227138	0.00275197	ENSMUSG00000070368.9
						Rcsd1	-1.02272	0.000228488	0.00276636	ENSMUSG00000040723.14
						Il2ra	-1.14162	0.000230898	0.00278859	ENSMUSG00000026770.5
						Gm47113	-6.61459	0.000242623	0.00290291	ENSMUSG00000111465.1
						Gpr65	-1.18087	0.000244898	0.00291943	ENSMUSG00000021886.7
						Rpl10a-ps1	-1.47071	0.000252338	0.00299555	ENSMUSG00000084416.3
						Klra9	-2.20322	0.000260777	0.00308499	ENSMUSG00000033024.16
						Polr3g	-1.64132	0.00026227	0.00309835	ENSMUSG00000035834.11
						Igkv6-14	-2.26747	0.000262902	0.00310333	ENSMUSG00000096844.1
						Il18r1	-1.45405	0.000263056	0.00310333	ENSMUSG00000026070.15
						Rnf125	-1.89776	0.000269783	0.0031739	ENSMUSG00000033107.6
						Dnaaf5	-1.28018	0.000284604	0.00333446	ENSMUSG00000025857.10
						Pim1	-1.24578	0.000290962	0.00338386	ENSMUSG00000024014.8
						Mms22l	-4.04967	0.000301536	0.0034968	ENSMUSG00000045751.16
						Fmnl3	-1.37562	0.000307174	0.00355359	ENSMUSG00000023008.18
						Fn1	-1.10599	0.000309491	0.00357146	ENSMUSG00000026193.15
						Gm49300	-4.92215	0.000310895	0.00358339	ENSMUSG00000115406.1
						Relb	-1.1574	0.00034405	0.00389186	ENSMUSG00000002983.17
						Slc37a2	-1.7801	0.0003512	0.00395959	ENSMUSG00000032122.15
						Ripk1	-1.38421	0.000358913	0.00403588	ENSMUSG00000021408.15
						Pdgfb	-1.97882	0.000366635	0.00410376	ENSMUSG00000000489.7
						Flnc	-1.64345	0.000367993	0.00411626	ENSMUSG00000068699.12
						Pira2	-3.17868	0.000378791	0.00422871	ENSMUSG00000089942.9
						Klrb1b	-1.92375	0.000380425	0.00424418	ENSMUSG00000079298.9
						Cd209a	-1.72724	0.00038429	0.00428169	ENSMUSG00000031494.7
						Cd160	-1.75479	0.000389124	0.00432425	ENSMUSG00000038304.14
						Cd22	-1.27995	0.000409338	0.00450774	ENSMUSG00000030577.14
						Rab3il1	-1.02639	0.000419002	0.00460227	ENSMUSG00000024663.20
						Evl	-1.16894	0.00041998	0.00461005	ENSMUSG00000021262.15
						Klrb1f	-2.40953	0.000433978	0.00474232	ENSMUSG00000030154.10
						C1ra	-1.09579	0.000437021	0.00477251	ENSMUSG00000055172.10
						Fas	-1.37753	0.00043839	0.0047844	ENSMUSG00000024778.13
						Mmp14	-1.19733	0.000467611	0.00504837	ENSMUSG00000000957.11
						Pkp2	-1.04948	0.000475498	0.00512378	ENSMUSG00000041957.15
						Stx11	-1.35883	0.00048385	0.0052039	ENSMUSG00000039232.12
						Fndc4	-1.07687	0.000488563	0.00524797	ENSMUSG00000038552.14
						Gna14	-1.06928	0.000503384	0.00536324	ENSMUSG00000024697.4
						Il27ra	-1.10279	0.000506516	0.00539324	ENSMUSG00000005465.9
						Cdnf	-5.55624	0.000514753	0.00547752	ENSMUSG00000039496.8
						Gpr132	-1.22059	0.000519124	0.00552059	ENSMUSG00000021298.8
						Fbl	-1.55875	0.000525312	0.00557596	ENSMUSG00000046865.7
						Cd96	-1.01467	0.000529245	0.0056099	ENSMUSG00000022657.9
						Begain	-1.04047	0.000542955	0.00571696	ENSMUSG00000040867.13
						Pbk	-2.33324	0.000561731	0.00587474	ENSMUSG00000022033.9
						Ubash3a	-1.23537	0.000575866	0.00599316	ENSMUSG00000042345.15
						Akr1c13	-1.88117	0.000593559	0.00615849	ENSMUSG00000021213.12
						Syap1	-1.38406	0.00060677	0.00626885	ENSMUSG00000031357.3
						Cdc25a	-1.12426	0.000614633	0.0063424	ENSMUSG00000032477.14
						Dapk2	-1.52337	0.000620972	0.00639234	ENSMUSG00000032380.9
						Mki67	-1.38827	0.000629237	0.0064657	ENSMUSG00000031004.8
						Procr	-1.87579	0.000638387	0.00653217	ENSMUSG00000027611.12
						Tbxas1	-1.02931	0.00064482	0.0065852	ENSMUSG00000029925.13
						Acss1	-1.44288	0.000680324	0.00688278	ENSMUSG00000027452.11
						Ptpn7	-1.3534	0.000680234	0.00688278	ENSMUSG00000031506.11
						Pik3r6	-1.75778	0.000698746	0.00705242	ENSMUSG00000046207.14
						Cebpd	-2.37678	0.000721722	0.00725852	ENSMUSG00000071637.5
						Il12rb2	-2.44089	0.00072317	0.00726853	ENSMUSG00000018341.12
						Ifi44	-2.11694	0.000734234	0.00735399	ENSMUSG00000028037.13
						Smpdl3b	-3.68875	0.000747862	0.00747731	ENSMUSG00000028885.8
						Gm15500	-9.19125	0.000752167	0.00751594	ENSMUSG00000086583.3
						Cd28	-1.21709	0.000761757	0.00759775	ENSMUSG00000026012.2
						Cd36	-1.46576	0.000762137	0.00759775	ENSMUSG00000002944.15
						Ifi214	-2.01015	0.000766003	0.00763182	ENSMUSG00000070501.14
						Brca1	-1.76953	0.000780563	0.00776402	ENSMUSG00000017146.12
						Gm10718	-1.8357	0.000809911	0.00800844	ENSMUSG00000095186.1
						Il18rap	-1.43656	0.000814127	0.0080408	ENSMUSG00000026068.11
						Anpep	-2.21516	0.000815142	0.00804616	ENSMUSG00000039062.15
						Cysltr2	-2.78398	0.000815863	0.00804862	ENSMUSG00000033470.12
						Fam169b	-1.11705	0.000828836	0.00815301	ENSMUSG00000074071.11
						Rrm2	-1.86832	0.000841366	0.00825246	ENSMUSG00000020649.11
						A630001G21Rik	-1.5258	0.000844658	0.00827047	ENSMUSG00000052760.16
						Saa3	-3.29196	0.000847472	0.00828283	ENSMUSG00000040026.8
						Hsh2d	-1.37663	0.000855698	0.00834979	ENSMUSG00000062007.13
						Trim14	-2.03088	0.00085985	0.00837114	ENSMUSG00000039853.18
						Rbl1	-1.5007	0.00089114	0.0086265	ENSMUSG00000027641.13
						Cks1b	-1.42339	0.000892306	0.00863289	ENSMUSG00000028044.6
						Copz2	-1.89422	0.000896164	0.00866038	ENSMUSG00000018672.15
						Sh3bp2	-1.76328	0.000904726	0.00873322	ENSMUSG00000054520.15
						Fam89a	-3.86747	0.000906718	0.00874749	ENSMUSG00000043068.6
						Dok3	-1.06123	0.00091032	0.00876736	ENSMUSG00000035711.5
						Gm45222	-1.61799	0.0009273	0.00892082	ENSMUSG00000109498.1
						Ifi207	-1.29199	0.000951252	0.00912036	ENSMUSG00000073490.11
						Hes1	-1.54102	0.000969455	0.00927487	ENSMUSG00000022528.8
						Smarca5-ps	-1.36592	0.000976218	0.00932302	ENSMUSG00000052912.7
						Elk3	-1.22586	0.000992483	0.00946245	ENSMUSG00000008398.15
						Cd93	-2.32169	0.00102044	0.00969647	ENSMUSG00000027435.8
						Cxcr4	-1.77841	0.00102023	0.00969647	ENSMUSG00000045382.6
						Fzr1	-1.06645	0.00102664	0.00972879	ENSMUSG00000020235.16
						Ms4a1	-1.22813	0.0010754	0.0101116	ENSMUSG00000024673.9
						Tor4a	-1.02013	0.00108678	0.0101961	ENSMUSG00000059555.6
						2310001H17Rik	-1.16461	0.00109449	0.0102454	ENSMUSG00000097354.7
						Ighv6-3	-1.04252	0.00109778	0.0102598	ENSMUSG00000076677.1
						Timeless	-1.22311	0.00111831	0.0104345	ENSMUSG00000039994.15
						Klra2	-1.26299	0.00117396	0.0109001	ENSMUSG00000030187.15
						Mtrf1l	-1.50731	0.00121307	0.0112204	ENSMUSG00000019774.8
						Snx18	-1.02115	0.0012852	0.0117663	ENSMUSG00000042364.11
						Cdc20	-1.17167	0.00129272	0.0118161	ENSMUSG00000006398.15
						Klra7	-2.43272	0.00131632	0.0119996	ENSMUSG00000067599.13
						Mdfic	-2.34455	0.00133456	0.012127	ENSMUSG00000041390.18
						Trim27	-1.15384	0.00140668	0.0126877	ENSMUSG00000021326.13
						Ccl19	-2.0831	0.00141582	0.0127566	ENSMUSG00000071005.7
						Eva1b	-1.28275	0.00145435	0.0130075	ENSMUSG00000050212.4
						H2-Oa	-1.07637	0.00149898	0.0133775	ENSMUSG00000024334.9
						Wfdc17	-1.3129	0.00149964	0.0133775	ENSMUSG00000069792.5
						Parg	-1.05342	0.00150629	0.0134298	ENSMUSG00000021911.16
						I730030J21Rik	-2.57996	0.00151641	0.0134988	ENSMUSG00000116504.1
						Gas1	-1.5956	0.00160351	0.0141486	ENSMUSG00000052957.8
						Nsmce3	-1.19606	0.00162451	0.0143043	ENSMUSG00000070520.4
						Dpp4	-1.04402	0.00166273	0.0146181	ENSMUSG00000035000.8
						Haspin	-2.40852	0.00174705	0.0152415	ENSMUSG00000050107.2
						Agmo	-1.68855	0.00182603	0.0158012	ENSMUSG00000050103.18
						Ppp1r35	-2.17158	0.00182884	0.0158139	ENSMUSG00000029725.10
						Tgif1	-1.70581	0.00183741	0.0158594	ENSMUSG00000047407.17
						Cd200r1	-1.09184	0.00185068	0.0159578	ENSMUSG00000022667.18
						Pstpip1	-1.03033	0.0019464	0.0166651	ENSMUSG00000032322.14
						BC023105	-2.79246	0.00196087	0.0167722	ENSMUSG00000063388.5
						Cd244a	-1.37057	0.00197075	0.0168395	ENSMUSG00000004709.14
						Samd3	-2.63706	0.00197368	0.0168395	ENSMUSG00000051354.14
						Gm26885	-1.93872	0.00198999	0.0169447	ENSMUSG00000097125.2
						Impa2	-1.65693	0.00207315	0.0175651	ENSMUSG00000024525.7
						Ifi206	-1.19475	0.00208107	0.0176059	ENSMUSG00000037849.8
						Edem1	-1.10773	0.0020861	0.0176397	ENSMUSG00000030104.9
						Aurkb	-1.22008	0.00218311	0.0183509	ENSMUSG00000020897.12
						Gm7694	-1.17979	0.00222105	0.0186238	ENSMUSG00000102752.1
						Rncr4	-1.13127	0.0022609	0.0188929	ENSMUSG00000103108.2
						Zcchc3	-1.33386	0.0022726	0.0189721	ENSMUSG00000074682.4
						Gm8369	-1.07295	0.00227529	0.0189852	ENSMUSG00000058470.10
						Dusp5	-1.32032	0.00228872	0.0190787	ENSMUSG00000034765.6
						Txk	-2.34829	0.0023613	0.019557	ENSMUSG00000054892.14
						Col9a2	-1.55671	0.00236474	0.0195688	ENSMUSG00000028626.5
						Ppp1ccb	-7.11812	0.0023714	0.0196144	ENSMUSG00000100153.2
						Itga1	-1.38086	0.00238022	0.0196587	ENSMUSG00000042284.10
						Slc28a2	-1.39939	0.00241572	0.0199307	ENSMUSG00000027219.13
						Apobr	-1.27479	0.00242513	0.0199749	ENSMUSG00000042759.12
						Rnf187	-1.05755	0.00253581	0.0207528	ENSMUSG00000020496.9
						Zfp622	-1.5395	0.0025675	0.0209317	ENSMUSG00000052253.6
						Gm10719	-1.50653	0.00257845	0.0210109	ENSMUSG00000095547.1
						Acsl3	-1.09277	0.00258324	0.0210399	ENSMUSG00000032883.15
						Ighv1-59	-1.59621	0.0026223	0.0213071	ENSMUSG00000095197.6
						Slc7a7	-1.00766	0.00262585	0.0213179	ENSMUSG00000000958.10
						Apod	-4.04719	0.00264868	0.0214703	ENSMUSG00000022548.14
						Efnb1	-1.08623	0.0027037	0.0217693	ENSMUSG00000031217.8
						Il15ra	-1.05822	0.00270472	0.0217693	ENSMUSG00000023206.16
						Gm5431	-1.64006	0.00273424	0.0219757	ENSMUSG00000058163.14
						Zbtb32	-2.87106	0.00278631	0.0222827	ENSMUSG00000006310.10
						Ankrd44	-1.0872	0.00283694	0.0226093	ENSMUSG00000052331.14
						Trim30d	-1.08249	0.00286062	0.0227343	ENSMUSG00000057596.13
						Lta	-1.4886	0.00286955	0.022784	ENSMUSG00000024402.5
						Slc43a3	-1.17975	0.00296486	0.0234751	ENSMUSG00000027074.14
						Map3k14	-1.02908	0.00299866	0.0236773	ENSMUSG00000020941.7
						Il10	-1.13964	0.00304977	0.0239824	ENSMUSG00000016529.5
						Dram1	-1.47196	0.00306801	0.0240794	ENSMUSG00000020057.2
						Gm49482	-1.20159	0.00311511	0.0244153	ENSMUSG00000116308.1
						Hic2	-1.49721	0.00312365	0.0244598	ENSMUSG00000050240.16
						Igkv5-45	-1.85091	0.00314618	0.0246023	ENSMUSG00000094094.2
						Lrp10	-1.45326	0.00315262	0.0246202	ENSMUSG00000022175.9
						Plk1	-1.55656	0.0031528	0.0246202	ENSMUSG00000030867.7
						Aoah	-1.67095	0.00322042	0.0250792	ENSMUSG00000021322.8
						Cd48	-1.06304	0.00325828	0.0253278	ENSMUSG00000015355.13
						Arsg	-1.38668	0.003317	0.0257256	ENSMUSG00000020604.13
						Nbeal2	-1.02189	0.00331959	0.025734	ENSMUSG00000056724.15
						4933412E12Rik	-1.04827	0.00336928	0.02606	ENSMUSG00000112627.1
						Emp1	-1.45145	0.00337259	0.0260737	ENSMUSG00000030208.15
						Tm6sf1	-1.53341	0.00338599	0.0261536	ENSMUSG00000038623.9
						Emilin2	-1.78514	0.00340506	0.0262296	ENSMUSG00000024053.11
						Klf2	-1.38895	0.0034741	0.026689	ENSMUSG00000055148.7
						Casp6	-1.00969	0.00352092	0.0269798	ENSMUSG00000027997.9
						D030056L22Rik	-1.43688	0.00368471	0.0280417	ENSMUSG00000047044.7
						Hnrnpll	-1.06799	0.00375035	0.0284396	ENSMUSG00000024095.15
						Ahr	-1.05315	0.00378099	0.0285902	ENSMUSG00000019256.17
						Nusap1	-1.03729	0.00387742	0.0291054	ENSMUSG00000027306.15
						Myof	-1.39303	0.00391478	0.0292956	ENSMUSG00000048612.16
						Pax5	-5.14548	0.00401868	0.0299416	ENSMUSG00000014030.15
						Vwf	-1.52969	0.00405046	0.0301389	ENSMUSG00000001930.17
						Gm45552	-1.75059	0.00409181	0.0303882	ENSMUSG00000110279.1
						Lca5l	-2.1639	0.00413943	0.0306804	ENSMUSG00000045275.16
						Tyrobp	-1.02656	0.00414868	0.0307356	ENSMUSG00000030579.10
						Acer2	-1.08569	0.00433502	0.0319219	ENSMUSG00000038007.14
						Psme2b	-1.2831	0.00439894	0.0322671	ENSMUSG00000078153.3
						Smarcd2	-1.2204	0.00442179	0.0324165	ENSMUSG00000078619.10
						Ung	-1.09639	0.0045322	0.0330455	ENSMUSG00000029591.14
						Kif14	-5.00775	0.00457581	0.0332923	ENSMUSG00000041498.13
						Plaur	-1.0018	0.00457555	0.0332923	ENSMUSG00000046223.10
						Stk26	-1.26885	0.00462799	0.0335716	ENSMUSG00000031112.10
						Lfng	-1.00089	0.00466271	0.0337804	ENSMUSG00000029570.5
						Gimap8	-1.16868	0.00466679	0.0337956	ENSMUSG00000064262.7
						Col27a1	-2.08242	0.00474702	0.0342456	ENSMUSG00000045672.15
						Msr1	-1.2672	0.00474637	0.0342456	ENSMUSG00000025044.16
						Gm10801	-1.60905	0.00475339	0.0342771	ENSMUSG00000075015.3
						Rab24	-1.43463	0.00478808	0.0344835	ENSMUSG00000034789.8
						Slc25a13	-1.58758	0.00481135	0.0346218	ENSMUSG00000015112.15
						9330175E14Rik	-1.37574	0.00484788	0.0348096	ENSMUSG00000097194.2
						Batf	-1.31665	0.00485802	0.0348546	ENSMUSG00000034266.6
						C1qtnf6	-2.31527	0.00489731	0.035048	ENSMUSG00000022440.9
						Nr1h3	-1.0285	0.0049056	0.0350926	ENSMUSG00000002108.10
						Gm36161	-3.29496	0.00498495	0.0356154	ENSMUSG00000114608.1
						Fbxl8	-1.20397	0.00504665	0.0359808	ENSMUSG00000033313.11
						Spint1	-1.04042	0.00508715	0.0361898	ENSMUSG00000027315.13
						Gm8226	-9.4559	0.00520106	0.0367894	ENSMUSG00000099927.1
						Vrk2	-1.09904	0.00522039	0.0368803	ENSMUSG00000064090.14
						Adgrb1	-1.1592	0.00524176	0.0369699	ENSMUSG00000034730.17
						Fcrl5	-2.40305	0.00528039	0.0371962	ENSMUSG00000048031.15
						Fam89b	-1.68077	0.00532098	0.0374273	ENSMUSG00000024939.6
						Traf4	-1.09527	0.00539235	0.0377664	ENSMUSG00000017386.10
						Tmem160	-1.5252	0.00545022	0.0380934	ENSMUSG00000019158.9
						Ap5b1	-1.49654	0.00558135	0.0387873	ENSMUSG00000049562.6
						Ska1	-3.35474	0.00559275	0.0388507	ENSMUSG00000036223.16
						Prdm1	-1.20408	0.00561959	0.0389895	ENSMUSG00000038151.13
						Sapcd2	-3.29577	0.00581748	0.04015	ENSMUSG00000026955.13
						Kcnq4	-1.43088	0.00597339	0.0411428	ENSMUSG00000028631.7
						Lad1	-2.26931	0.00608333	0.0417231	ENSMUSG00000041782.14
						Mrc1	-3.23785	0.00613262	0.0420357	ENSMUSG00000026712.3
						Foxo4	-3.58404	0.00621331	0.0424522	ENSMUSG00000042903.8
						Helz2	-1.61413	0.00628354	0.042812	ENSMUSG00000027580.17
						Pycard	-1.02314	0.00631791	0.0429774	ENSMUSG00000030793.4
						Stra6	-1.2576	0.00634122	0.0430672	ENSMUSG00000032327.14
						Oaf	-1.1745	0.00637432	0.0432059	ENSMUSG00000032014.6
						Mmp25	-1.72028	0.00639023	0.0432574	ENSMUSG00000023903.8
						Nos2	-3.46278	0.00639205	0.0432574	ENSMUSG00000020826.9
						Cdca7	-1.35174	0.00642089	0.043418	ENSMUSG00000055612.15
						Borcs6	-1.04621	0.00653062	0.0439335	ENSMUSG00000045176.3
						Rab19	-1.70051	0.00655697	0.044076	ENSMUSG00000029923.4
						Ddr2	-1.2139	0.00667996	0.0446562	ENSMUSG00000026674.9
						Trgc2	-1.08496	0.00681867	0.0454054	ENSMUSG00000076752.2
						Acvrl1	-1.07865	0.00685784	0.0456017	ENSMUSG00000000530.16
						Abcb1b	-1.27881	0.00697346	0.0461972	ENSMUSG00000028970.9
						Milr1	-1.67117	0.00697455	0.0461972	ENSMUSG00000040528.15
						Sirpb1c	-1.31952	0.00697539	0.0461972	ENSMUSG00000074677.11
						Ncaph	-1.42104	0.00701725	0.0464015	ENSMUSG00000034906.15
						Mlkl	-2.21683	0.00704084	0.0465214	ENSMUSG00000012519.14
						Gm10721	-1.69245	0.00704775	0.046549	ENSMUSG00000096519.1
						Cdk1	-2.09045	0.00711467	0.0467916	ENSMUSG00000019942.13
						Uba5	-1.03374	0.00711225	0.0467916	ENSMUSG00000032557.13
						C920009B18Rik	-3.01468	0.00724673	0.0475866	ENSMUSG00000097352.7
						Slamf1	-1.59835	0.00736046	0.0481592	ENSMUSG00000015316.11
						Gpatch3	-1.27626	0.00765891	0.049621	ENSMUSG00000028850.2
