# Supplementary material for: Marcks overexpression in retinal ganglion cells promotes optic nerve regeneration
Source: Cell Death Dis. 2024 Dec 18;15(12):906. doi: 10.1038/s41419-024-07281-6 (PMC11655864; doi:10.1038/s41419-024-07281-6)
Supplement: Supplementary file 3 — Supplemental table 2 [file 41419_2024_7281_MOESM3_ESM.xlsx]

## Sheet: Sheet1
Upregulated genes （RNA-seq）						Downregulated genes (RNA-seq)
symbol	log2FoldChange	p.value	p.adjust	entrez id		symbol	log2FoldChange	p.value	p.adjust	entrez id
Hspa1a	1.42448	3.99811e-38	3.10374e-34	ENSMUSG00000091971.3		Ighg2c	-1.51807	1.16755e-48	1.81274e-44	ENSMUSG00000076612.8
Ighv9-1	2.13454	1.06645e-27	2.7596e-24	ENSMUSG00000096805.2		Ighg2b	-1.30825	1.39303e-37	7.20941e-34	ENSMUSG00000076613.4
Ighv9-4	2.13158	3.99574e-24	7.75473e-21	ENSMUSG00000094322.2		Igkv4-68	-3.16688	7.72076e-31	2.99681e-27	ENSMUSG00000076549.2
Ighg1	4.07193	6.41075e-14	2.92745e-11	ENSMUSG00000076614.7		Ighv6-3	-2.73978	2.00464e-27	4.4463e-24	ENSMUSG00000076677.1
Igkv14-100	1.49848	1.41737e-11	4.40123e-09	ENSMUSG00000096515.5		Ighv1-59	-3.13895	6.8191e-24	1.17637e-20	ENSMUSG00000095197.6
Igkv11-125	1.93228	1.60696e-10	4.15829e-08	ENSMUSG00000095737.5		Ighv1-9	-2.09325	1.1614e-21	1.8032e-18	ENSMUSG00000094694.6
Klre1	1.41609	1.77057e-09	3.87181e-07	ENSMUSG00000050241.8		Slc1a3	-1.13441	3.13052e-21	4.41859e-18	ENSMUSG00000005360.14
Cryaa	2.81958	4.88287e-07	5.7433e-05	ENSMUSG00000024041.10		Rlbp1	-1.07867	1.0416e-20	1.24399e-17	ENSMUSG00000039194.16
Klf2	1.72262	2.56609e-06	0.000255133	ENSMUSG00000055148.7		Slpi	-1.7412	5.81095e-20	5.6388e-17	ENSMUSG00000017002.14
Ngp	3.18999	2.87192e-06	0.000273555	ENSMUSG00000032484.8		Rs1	-1.17866	1.83266e-18	1.67376e-15	ENSMUSG00000031293.13
Pabpn1	1.38113	3.97207e-06	0.000352402	ENSMUSG00000022194.15		Igkv10-96	-1.25782	6.18879e-18	5.05722e-15	ENSMUSG00000094420.2
Gm45555	3.06346	5.49471e-06	0.000473949	ENSMUSG00000109652.1		Igkv4-59	-2.24245	1.04103e-16	7.69671e-14	ENSMUSG00000094006.2
Gm49519	4.0269	1.37542e-05	0.00107082	ENSMUSG00000115756.1		Abca4	-1.12183	3.44596e-16	2.43191e-13	ENSMUSG00000028125.14
Gm10851	2.22639	2.31899e-05	0.00169833	ENSMUSG00000102329.1		Sulf1	-1.12115	3.91242e-16	2.64105e-13	ENSMUSG00000016918.15
Col7a1	1.86701	4.51725e-05	0.00307609	ENSMUSG00000025650.13		Cdhr1	-1.04747	3.0634e-15	1.9025e-12	ENSMUSG00000021803.10
Igkv6-20	3.45598	5.3726e-05	0.00358004	ENSMUSG00000076587.3		Impg1	-1.16768	5.11732e-15	3.05583e-12	ENSMUSG00000032343.15
Gm44230	4.17271	5.42662e-05	0.00360059	ENSMUSG00000107905.1		Igkv14-111	-1.00407	9.17108e-15	5.08536e-12	ENSMUSG00000095771.2
Hspa1b	1.90956	7.21946e-05	0.00453212	ENSMUSG00000090877.3		Pou4f1	-1.41121	1.15475e-14	6.18231e-12	ENSMUSG00000048349.9
Atp8b4	1.056	9.3619e-05	0.00554782	ENSMUSG00000060131.11		Prelp	-1.00748	6.80223e-14	3.01747e-11	ENSMUSG00000041577.5
Gm42974	2.42613	0.000157896	0.00877419	ENSMUSG00000104963.1		Slmap	-1.09014	1.81722e-13	7.23441e-11	ENSMUSG00000021870.17
Gm37899	1.1356	0.000169949	0.0091958	ENSMUSG00000102657.1		Il33	-1.0434	2.07311e-13	8.04678e-11	ENSMUSG00000024810.16
Klra1	1.23421	0.000209969	0.0108666	ENSMUSG00000079853.5		Slc24a1	-1.00909	1.91451e-12	6.75561e-10	ENSMUSG00000034452.7
Gabrg1	1.09657	0.000274899	0.0135926	ENSMUSG00000001260.10		Igkv16-104	-2.75049	5.28364e-12	1.7454e-09	ENSMUSG00000076522.2
Cr2	2.77682	0.000345845	0.0161735	ENSMUSG00000026616.16		Spc25	-1.11453	1.03457e-11	3.3464e-09	ENSMUSG00000005233.16
Gm45182	2.69417	0.000345171	0.0161735	ENSMUSG00000109387.1		Ighv1-66	-2.21019	2.78568e-11	7.86371e-09	ENSMUSG00000095519.2
Greb1l	1.05393	0.000502806	0.0219286	ENSMUSG00000042942.18		Igkv12-46	-2.31847	4.99558e-11	1.36072e-08	ENSMUSG00000076564.2
Gm49322	1.37323	0.000732235	0.0297609	ENSMUSG00000035370.9		Igkv4-91	-1.61594	5.32685e-11	1.42594e-08	ENSMUSG00000076532.3
Fv1	1.50894	0.000770923	0.0309285	ENSMUSG00000070583.1		Flt1	-1.08292	8.57738e-11	2.25716e-08	ENSMUSG00000029648.13
Gm27022	2.48259	0.00109922	0.0412366	ENSMUSG00000098155.1		Igkv5-43	-1.45117	3.09391e-10	7.62476e-08	ENSMUSG00000094433.2
Gm44901	3.37979	0.00115698	0.0428719	ENSMUSG00000108954.1		Ighv2-9-1	-2.18676	4.56311e-10	1.10698e-07	ENSMUSG00000095565.2
Gm2682	1.79902	0.00117517	0.0434419	ENSMUSG00000115681.1		Pde6c	-1.05796	1.06598e-09	2.4702e-07	ENSMUSG00000024992.13
Serpinb9b	2.66971	0.0011863	0.0436458	ENSMUSG00000021403.3		Sox9	-1.02147	1.54077e-09	3.46696e-07	ENSMUSG00000000567.5
B3gnt3	2.48391	0.0013341	0.0478366	ENSMUSG00000031803.8		Frzb	-1.089	2.19227e-09	4.66264e-07	ENSMUSG00000027004.3
						Ighv5-9	-2.77595	2.30107e-09	4.82789e-07	ENSMUSG00000095285.2
						Igkv1-117	-1.1169	2.61709e-09	5.34644e-07	ENSMUSG00000094335.2
						Ighv1-69	-1.00051	6.68599e-09	1.22456e-06	ENSMUSG00000094502.5
						Wdr17	-1.03906	6.70408e-09	1.22456e-06	ENSMUSG00000039375.16
						Kcne2	-1.05026	7.71535e-09	1.37688e-06	ENSMUSG00000039672.12
						Mest	-1.09897	8.83774e-09	1.55926e-06	ENSMUSG00000051855.15
						Syt15	-1.38919	1.06464e-08	1.83662e-06	ENSMUSG00000041479.14
						Ighv1-64	-1.21084	1.10395e-08	1.86303e-06	ENSMUSG00000094088.2
						Igkv4-55	-1.36984	2.33696e-08	3.77954e-06	ENSMUSG00000096833.2
						Igkv13-84	-2.61372	2.62042e-08	4.1515e-06	ENSMUSG00000076538.1
						Pdzph1	-1.03564	2.93785e-08	4.60737e-06	ENSMUSG00000024227.14
						Col2a1	-1.15946	3.53478e-08	5.38049e-06	ENSMUSG00000022483.17
						Aldh1a1	-1.03115	3.86755e-08	5.77381e-06	ENSMUSG00000053279.8
						Ighv8-12	-2.52468	4.30457e-08	6.30498e-06	ENSMUSG00000076731.3
						Ighv1-82	-3.22565	8.49893e-08	1.21059e-05	ENSMUSG00000095127.2
						Trarg1	-1.19603	1.18953e-07	1.64899e-05	ENSMUSG00000046275.2
						Igkv6-25	-2.55149	1.5806e-07	2.0797e-05	ENSMUSG00000094930.2
						Ush2a	-1.17501	2.55387e-07	3.22369e-05	ENSMUSG00000026609.15
						Gpr152	-1.31287	4.37614e-07	5.22645e-05	ENSMUSG00000044724.9
						Uckl1os	-1.3148	5.53725e-07	6.41578e-05	ENSMUSG00000010492.10
						Rdh10	-1.47896	7.41875e-07	8.53211e-05	ENSMUSG00000025921.7
						Igkv5-48	-1.12734	8.76493e-07	9.93316e-05	ENSMUSG00000076563.2
						Igkv9-120	-1.79444	9.69839e-07	0.000109114	ENSMUSG00000094872.1
						Pla2r1	-1.15045	1.35307e-06	0.000145888	ENSMUSG00000054580.14
						Tpbg	-1.65937	1.88524e-06	0.000192568	ENSMUSG00000035274.13
						Chrdl1	-1.05785	2.36196e-06	0.000239685	ENSMUSG00000031283.16
						Hes5	-1.14147	2.57985e-06	0.000255133	ENSMUSG00000048001.7
						Fam129b	-1.16065	2.6254e-06	0.000256364	ENSMUSG00000026796.16
						Espn	-1.20538	2.96055e-06	0.000278579	ENSMUSG00000028943.18
						Gulp1	-1.37011	3.1118e-06	0.000289304	ENSMUSG00000056870.9
						Sncg	-1.10394	3.163e-06	0.000292314	ENSMUSG00000023064.4
						Acot11	-1.24434	4.20147e-06	0.000366913	ENSMUSG00000034853.16
						Hes1	-2.07118	4.20653e-06	0.000366913	ENSMUSG00000022528.8
						A730046J19Rik	-1.11173	4.43576e-06	0.000384747	ENSMUSG00000085139.1
						Nr2e1	-1.91767	7.00149e-06	0.000587595	ENSMUSG00000019803.11
						Ighv6-6	-2.04595	7.31e-06	0.000610189	ENSMUSG00000076680.1
						Ighv2-5	-2.8431	7.399e-06	0.000614315	ENSMUSG00000096498.3
						Plxnb1	-1.50881	8.00735e-06	0.000657789	ENSMUSG00000053646.13
						Gucy2e	-1.01954	8.21632e-06	0.000661587	ENSMUSG00000020890.11
						Sox8	-1.54435	1.44238e-05	0.00111415	ENSMUSG00000024176.10
						Igkv13-85	-2.36407	1.44978e-05	0.00111432	ENSMUSG00000079543.3
						Glb1l2	-1.1373	1.50149e-05	0.00114275	ENSMUSG00000036395.15
						Plce1	-1.62651	2.23619e-05	0.0016612	ENSMUSG00000024998.17
						Rhpn2	-1.01939	2.24798e-05	0.00166201	ENSMUSG00000030494.13
						Col18a1	-1.65788	3.27491e-05	0.0023112	ENSMUSG00000001435.15
						Fscn2	-1.12521	4.22266e-05	0.00291382	ENSMUSG00000025380.2
						Crb2	-1.26692	6.29298e-05	0.00410524	ENSMUSG00000035403.10
						Hif3a	-2.11156	6.53896e-05	0.00424481	ENSMUSG00000004328.15
						Myrip	-1.07693	6.66466e-05	0.00429359	ENSMUSG00000041794.13
						Fam107a	-2.50473	7.43849e-05	0.00463815	ENSMUSG00000021750.16
						Igkv17-127	-1.02758	8.21386e-05	0.00508081	ENSMUSG00000076508.3
						Igkv4-53	-1.8575	8.39586e-05	0.00515234	ENSMUSG00000095753.2
						Prr5	-1.34252	8.71055e-05	0.00532441	ENSMUSG00000036106.15
						Igkv4-74	-4.5794	8.75728e-05	0.00533198	ENSMUSG00000076543.2
						Lypd6	-1.18244	9.11673e-05	0.00546511	ENSMUSG00000050447.15
						Plekhs1	-4.26074	0.000115605	0.00669735	ENSMUSG00000035818.14
						Igkv2-137	-1.80584	0.000135583	0.00771083	ENSMUSG00000076501.2
						Clca1	-1.45616	0.000158236	0.00877419	ENSMUSG00000028255.6
						BC055402	-1.30966	0.000162956	0.00900375	ENSMUSG00000101429.1
						Ighv1-31	-2.73628	0.00016566	0.0090788	ENSMUSG00000096649.2
						Slc7a2	-1.08813	0.000166069	0.0090788	ENSMUSG00000031596.15
						Cdc42ep1	-1.16055	0.000169985	0.0091958	ENSMUSG00000049521.2
						Rbpms2	-1.25502	0.000201788	0.0105487	ENSMUSG00000032387.15
						Dio2	-1.00897	0.000223131	0.0114713	ENSMUSG00000007682.6
						Cyp1b1	-1.2467	0.000241279	0.0122823	ENSMUSG00000024087.4
						Trim36	-1.08327	0.000265192	0.0132819	ENSMUSG00000033949.12
						Tril	-1.0303	0.000273889	0.013586	ENSMUSG00000043496.7
						Bves	-2.13257	0.000299918	0.014677	ENSMUSG00000071317.4
						Igkv9-129	-2.2091	0.000304302	0.0147643	ENSMUSG00000093906.5
						Ighv1-80	-1.81354	0.000322028	0.0154315	ENSMUSG00000094075.1
						Ctdp1	-1.11167	0.000339171	0.0159587	ENSMUSG00000033323.14
						Igkv14-126	-3.70381	0.000354578	0.0164334	ENSMUSG00000094345.2
						Igkv1-135	-1.57802	0.000361919	0.0166247	ENSMUSG00000096336.2
						Oaf	-2.11812	0.000450289	0.0200321	ENSMUSG00000032014.6
						Zkscan7	-1.02211	0.000581181	0.0248579	ENSMUSG00000063488.6
						Rftn2	-1.27834	0.000600524	0.0254747	ENSMUSG00000025978.14
						Sned1	-1.32459	0.000598922	0.0254747	ENSMUSG00000047793.13
						Igkv3-12	-3.80025	0.000658538	0.0272652	ENSMUSG00000094117.1
						Igkv4-57	-1.75947	0.000708189	0.0290882	ENSMUSG00000076556.3
						Ipmk	-1.02921	0.00071639	0.029339	ENSMUSG00000060733.13
						Ighv1-12	-2.77546	0.000756016	0.0305675	ENSMUSG00000095416.6
						1110015O18Rik	-2.1397	0.000845285	0.0333094	ENSMUSG00000098659.7
						Etnppl	-1.09552	0.000887709	0.0347168	ENSMUSG00000019232.14
						Igkv15-103	-1.02282	0.000912311	0.0355001	ENSMUSG00000076523.2
						Irx6	-1.50352	0.000961503	0.03686	ENSMUSG00000031738.14
						9630028B13Rik	-1.90454	0.000982457	0.0374782	ENSMUSG00000051295.8
						Pou4f2	-3.88459	0.0010416	0.0394225	ENSMUSG00000031688.4
						Cpxm1	-1.14091	0.00111895	0.0418622	ENSMUSG00000027408.7
						Hkdc1	-1.13554	0.00114857	0.0427643	ENSMUSG00000020080.8
						Fzd6	-1.68893	0.00117872	0.04347	ENSMUSG00000022297.15
						Rbpms	-1.72177	0.00123412	0.044832	ENSMUSG00000031586.17
						D030056L22Rik	-1.28374	0.00126443	0.0456546	ENSMUSG00000047044.7
